# Supplementary material for: Respiratory Pathogen Coinfection During Intersecting COVID-19 and Influenza Epidemics
Source: Pathogens. 2024 Dec 17;13(12):1113. doi: 10.3390/pathogens13121113 (PMC11678382; doi:10.3390/pathogens13121113)
Supplement: Supplementary file 1 [file pathogens-13-01113-s001.zip]

Archive with 1 entries (1 files):
- pathogens-3342978-supplementary.xlsx
