# Supplementary material for: Respiratory Pathogen Coinfection During Intersecting COVID-19 and Influenza Epidemics
Source: Pathogens. 2024 Dec 17;13(12):1113. doi: 10.3390/pathogens13121113 (PMC11678382; doi:10.3390/pathogens13121113)
Supplement: Supplementary file 1 [file pathogens-13-01113-s001.zip › pathogens-3342978-supplementary.xlsx]

## Sheet: SARS-CoV-2
Patient ID	Gender	Age	Onset date	Sampling date	Days from onset to sampling	Test of SARS-CoV-2
1	Male	62	2023-04-08	2023-04-10	2	Negative
2	Female	15	2023-04-09	2023-04-10	1	Negative
3	Female	41	2023-04-09	2023-04-10	1	Negative
4	Female	32	2023-04-07	2023-04-10	3	Negative
5	Female	32	2023-04-09	2023-04-10	1	Negative
6	Female	37	2023-04-09	2023-04-10	1	Negative
7	Female	34	2023-04-07	2023-04-10	3	Negative
8	Female	36	2023-04-09	2023-04-10	1	Negative
9	Male	59	2023-04-09	2023-04-10	1	Negative
10	Female	88	2023-04-09	2023-04-10	1	Negative
11	Male	7	2023-04-09	2023-04-10	1	Negative
12	Male	3	2023-04-09	2023-04-10	1	Negative
13	Female	6	2023-04-09	2023-04-10	1	Negative
14	Female	6	2023-04-09	2023-04-10	1	Negative
15	Female	7	2023-04-08	2023-04-10	2	Negative
16	Female	6	2023-04-09	2023-04-10	1	Negative
17	Female	5	2023-04-09	2023-04-10	1	Negative
18	Male	14	2023-04-09	2023-04-10	1	Negative
19	Female	6	2023-04-09	2023-04-10	1	Negative
20	Female	14	2023-04-07	2023-04-10	3	Negative
21	Male	2	2023-04-08	2023-04-10	2	Negative
22	Male	7	2023-04-09	2023-04-10	1	Negative
23	Female	12	2023-04-09	2023-04-10	1	Negative
24	Male	2	2023-04-07	2023-04-10	3	Negative
25	Female	3	2023-04-09	2023-04-10	1	Negative
26	Female	37	2023-04-09	2023-04-10	1	Negative
27	Female	32	2023-04-09	2023-04-10	1	Negative
28	Female	33	2023-04-08	2023-04-10	2	Negative
29	Male	38	2023-04-08	2023-04-10	2	Negative
30	Female	24	2023-04-09	2023-04-10	1	Negative
31	Female	46	2023-04-08	2023-04-10	2	Negative
32	Female	17	2023-04-08	2023-04-10	2	Negative
33	Male	16	2023-04-09	2023-04-10	1	Negative
34	Female	37	2023-04-09	2023-04-10	1	Negative
35	Female	46	2023-04-08	2023-04-10	2	Negative
36	Male	37	2023-04-09	2023-04-10	1	Negative
37	Male	15	2023-04-09	2023-04-10	1	Negative
38	Female	47	2023-04-09	2023-04-10	1	Negative
39	Male	48	2023-04-08	2023-04-10	2	Negative
40	Male	63	2023-04-07	2023-04-10	3	Negative
41	Male	43	2023-04-09	2023-04-10	1	Negative
42	Female	18	2023-04-09	2023-04-10	1	Negative
43	Female	16	2023-04-09	2023-04-10	1	Negative
44	Male	40	2023-04-09	2023-04-10	1	Negative
45	Female	27	2023-04-09	2023-04-10	1	Negative
46	Female	15	2023-04-09	2023-04-10	1	Negative
47	Male	16	2023-04-09	2023-04-10	1	Negative
48	Male	19	2023-04-09	2023-04-10	1	Negative
49	Female	37	2023-05-28	2023-05-29	1	Negative
50	Male	28	2023-05-28	2023-05-29	1	Negative
51	Female	48	2023-05-28	2023-05-29	1	Negative
52	Male	2	2023-05-27	2023-05-29	2	Negative
53	Male	2	2023-05-28	2023-05-29	1	Negative
54	Female	5	2023-05-28	2023-05-29	1	Negative
55	Male	9	2023-05-27	2023-05-29	2	Negative
56	Female	4	2023-05-26	2023-05-29	3	Negative
57	Female	5	2023-05-28	2023-05-29	1	Negative
58	Female	6	2023-05-27	2023-05-29	2	Negative
59	Female	4	2023-05-26	2023-05-29	3	Negative
60	Female	25	2023-05-28	2023-05-29	1	Negative
61	Male	64	2023-05-28	2023-05-29	1	Negative
62	Female	35	2023-05-26	2023-05-29	3	Negative
63	Male	1	2023-05-13	2023-05-15	2	Negative
64	Female	4	2023-05-12	2023-05-15	3	Negative
65	Female	2	2023-05-13	2023-05-15	2	Negative
66	Male	33	2023-05-14	2023-05-15	1	Negative
67	Male	27	2023-05-21	2023-05-22	1	Negative
68	Male	54	2023-05-21	2023-05-22	1	Negative
69	Female	76	2023-05-19	2023-05-22	3	Negative
70	Female	2	2023-05-21	2023-05-22	1	Negative
71	Female	4	2023-05-20	2023-05-22	2	Negative
72	Male	3	2023-05-21	2023-05-22	1	Negative
73	Male	2	2023-05-20	2023-05-22	2	Negative
74	Male	2	2023-05-20	2023-05-22	2	Negative
75	Female	5 months	2023-05-21	2023-05-22	1	Negative
76	Male	13	2023-05-21	2023-05-22	1	Negative
77	Male	3	2023-05-21	2023-05-22	1	Negative
78	Female	43	2023-05-21	2023-05-22	1	Negative
79	Male	16	2023-04-23	2023-04-24	1	Positive
80	Female	22	2023-05-03	2023-05-04	1	Positive
81	Female	27	2023-05-01	2023-05-03	2	Positive
82	Male	22	2023-05-01	2023-05-03	2	Positive
83	Female	52	2023-05-05	2023-05-08	3	Positive
84	Male	51	2023-05-14	2023-05-15	1	Positive
85	Male	45	2023-05-14	2023-05-15	1	Positive
86	Female	43	2023-05-14	2023-05-15	1	Positive
87	Female	33	2023-05-14	2023-05-15	1	Positive
88	Male	61	2023-05-14	2023-05-15	1	Positive
89	Female	15	2023-05-14	2023-05-15	1	Positive
90	Female	66	2023-05-14	2023-05-15	1	Positive
91	Male	15	2023-05-14	2023-05-15	1	Positive
92	Male	1	2023-05-13	2023-05-15	2	Positive
93	Male	10	2023-05-12	2023-05-15	3	Positive
94	Male	9	2023-05-13	2023-05-15	2	Positive
95	Male	10	2023-05-12	2023-05-15	3	Positive
96	Male	8	2023-05-14	2023-05-15	1	Positive
97	Male	9	2023-05-13	2023-05-15	2	Positive
98	Male	2	2023-05-13	2023-05-15	2	Positive
99	Male	1	2023-05-13	2023-05-15	2	Positive
100	Female	4	2023-05-14	2023-05-15	1	Positive
101	Male	10	2023-05-13	2023-05-15	2	Positive
102	Male	37	2023-05-14	2023-05-15	1	Positive
103	Female	17	2023-05-14	2023-05-15	1	Positive
104	Female	32	2023-05-14	2023-05-15	1	Positive
105	Male	21	2023-05-13	2023-05-15	2	Positive
106	Male	33	2023-05-14	2023-05-15	1	Positive
107	Female	32	2023-05-14	2023-05-15	1	Positive
108	Female	17	2023-05-14	2023-05-15	1	Positive
109	Female	21	2023-05-14	2023-05-15	1	Positive
110	Female	15	2023-05-14	2023-05-15	1	Positive
111	Female	16	2023-05-14	2023-05-15	1	Positive
112	Female	16	2023-05-13	2023-05-15	2	Positive
113	Male	37	2023-05-14	2023-05-15	1	Positive
114	Female	18	2023-05-14	2023-05-15	1	Positive
115	Male	17	2023-05-14	2023-05-15	1	Positive
116	Male	33	2023-05-21	2023-05-22	1	Positive
117	Female	16	2023-05-21	2023-05-22	1	Positive
118	Male	58	2023-05-21	2023-05-22	1	Positive
119	Female	28	2023-05-22	2023-05-22	0	Positive
120	Female	43	2023-05-19	2023-05-22	3	Positive
121	Female	69	2023-05-19	2023-05-22	3	Positive
122	Female	2	2023-05-21	2023-05-22	1	Positive
123	Female	4	2023-05-21	2023-05-22	1	Positive
124	Female	3	2023-05-19	2023-05-22	3	Positive
125	Female	2	2023-05-19	2023-05-22	3	Positive
126	Female	6	2023-05-20	2023-05-22	2	Positive
127	Male	8	2023-05-22	2023-05-22	0	Positive
128	Male	6	2023-05-21	2023-05-22	1	Positive
129	Female	63	2023-05-21	2023-05-22	1	Positive
130	Female	41	2023-05-21	2023-05-22	1	Positive
131	Male	16	2023-05-21	2023-05-22	1	Positive
132	Female	36	2023-05-21	2023-05-22	1	Positive
133	Male	33	2023-05-21	2023-05-22	1	Positive
134	Male	55	2023-05-21	2023-05-22	1	Positive
135	Female	57	2023-05-21	2023-05-22	1	Positive
136	Female	16	2023-05-21	2023-05-22	1	Positive
137	Female	46	2023-05-21	2023-05-22	1	Positive
138	Female	40	2023-05-21	2023-05-22	1	Positive
139	Male	41	2023-05-21	2023-05-22	1	Positive
140	Female	16	2023-05-21	2023-05-22	1	Positive
141	Female	29	2023-05-21	2023-05-22	1	Positive
142	Female	34	2023-05-21	2023-05-22	1	Positive
143	Male	27	2023-05-21	2023-05-22	1	Positive
144	Male	23	2023-05-21	2023-05-22	1	Positive
145	Female	18	2023-05-21	2023-05-22	1	Positive
146	Male	33	2023-05-21	2023-05-22	1	Positive
147	Female	47	2023-05-21	2023-05-22	1	Positive
148	Female	42	2023-05-21	2023-05-22	1	Positive
149	Female	12	2023-04-20	2023-04-22	2	Positive
150	Male	15	2023-04-23	2023-04-25	2	Positive
151	Male	2	2023-04-30	2023-04-30	0	Positive
152	Male	12	2023-04-30	2023-05-01	1	Positive
153	Male	1	2023-05-02	2023-05-04	2	Positive
154	Male	10 months	2023-05-04	2023-05-04	0	Positive
155	Male	13	2023-05-05	2023-05-05	0	Positive
156	Female	9	2023-05-03	2023-05-05	2	Positive
157	Female	23	2023-05-03	2023-05-04	1	Positive
158	Male	30	2023-05-02	2023-05-04	2	Positive
159	Male	7	2023-05-03	2023-05-04	1	Positive
160	Male	8 months	2023-05-05	2023-05-06	1	Positive
161	Male	13	2023-05-05	2023-05-06	1	Positive
162	Female	37	2023-05-06	2023-05-07	1	Positive
163	Male	45	2023-05-06	2023-05-07	1	Positive
164	Male	17	2023-05-07	2023-05-08	1	Positive
165	Male	17	2023-05-07	2023-05-08	1	Positive
166	Female	12	2023-05-08	2023-05-08	0	Positive
167	Female	37	2023-05-06	2023-05-08	2	Positive
168	Female	13	2023-05-08	2023-05-08	0	Positive
169	Female	12	2023-05-07	2023-05-08	1	Positive
170	Female	28	2023-05-07	2023-05-08	1	Positive
171	Male	21	2023-05-07	2023-05-08	1	Positive
172	Female	30	2023-05-08	2023-05-08	0	Positive
173	Female	16	2023-05-07	2023-05-08	1	Positive
174	Male	40	2023-05-08	2023-05-08	0	Positive
175	Female	28	2023-05-09	2023-05-09	0	Positive
176	Male	44	2023-05-09	2023-05-09	0	Positive
177	Male	34	2023-05-08	2023-05-09	1	Positive
178	Female	34	2023-05-08	2023-05-10	2	Positive
179	Female	16	2023-05-08	2023-05-09	1	Positive
180	Male	29	2023-05-09	2023-05-10	1	Positive
181	Female	18	2023-05-09	2023-05-10	1	Positive
182	Female	77	2023-05-09	2023-05-10	1	Positive
183	Female	16	2023-05-09	2023-05-10	1	Positive
184	Male	15	2023-05-09	2023-05-10	1	Positive
185	Female	60	2023-05-08	2023-05-10	2	Positive
186	Male	3	2023-05-09	2023-05-09	0	Positive
187	Male	12	2023-05-09	2023-05-09	0	Positive
188	Female	13	2023-05-09	2023-05-10	1	Positive
189	Female	10	2023-05-09	2023-05-10	1	Positive
190	Female	10	2023-05-09	2023-05-10	1	Positive
191	Male	11	2023-05-09	2023-05-10	1	Positive
192	Female	12	2023-05-09	2023-05-10	1	Positive
193	Female	5	2023-05-11	2023-05-11	0	Positive
194	Female	3	2023-05-09	2023-05-11	2	Positive
195	Male	12	2023-05-11	2023-05-11	0	Positive
196	Male	3	2023-05-11	2023-05-11	0	Positive
197	Male	11	2023-05-11	2023-05-11	0	Positive
198	Male	10	2023-05-11	2023-05-11	0	Positive
199	Female	9	2023-05-12	2023-05-13	1	Positive
200	Male	11	2023-05-13	2023-05-13	0	Positive
201	Female	12	2023-05-12	2023-05-13	1	Positive
202	Male	9	2023-05-12	2023-05-13	1	Positive
203	Female	12	2023-05-13	2023-05-13	0	Positive
204	Female	10	2023-05-14	2023-05-14	0	Positive
205	Male	11	2023-05-14	2023-05-14	0	Positive
206	Female	14	2023-05-13	2023-05-14	1	Positive
207	Female	14	2023-05-14	2023-05-14	0	Positive
208	Female	10	2023-05-14	2023-05-14	0	Positive
209	Female	31	2023-05-13	2023-05-14	1	Positive
210	Male	6 months	2023-05-13	2023-05-16	3	Positive
211	Male	8 months	2023-05-14	2023-05-16	2	Positive
212	Male	5 months	2023-05-16	2023-05-16	0	Positive
213	Female	9 months	2023-05-13	2023-05-16	3	Positive
214	Female	10	2023-05-15	2023-05-16	1	Positive
215	Male	3 months	2023-05-14	2023-05-16	2	Positive
216	Female	39	2023-05-17	2023-05-17	0	Positive
217	Female	2	2023-05-16	2023-05-16	0	Positive
218	Female	28	2023-05-15	2023-05-16	1	Positive
219	Female	29	2023-05-12	2023-05-15	3	Positive
220	Female	11	2023-05-16	2023-05-17	1	Positive
221	Female	35	2023-05-15	2023-05-16	1	Positive
222	Male	4 months	2023-05-16	2023-05-17	1	Positive
223	Female	7 months	2023-05-16	2023-05-17	1	Positive
224	Female	53	2023-05-13	2023-05-15	2	Positive
225	Female	78	2023-05-14	2023-05-15	1	Positive
226	Female	59	2023-05-13	2023-05-15	2	Positive
227	Male	30	2023-05-13	2023-05-15	2	Positive
228	Female	14	2023-05-15	2023-05-15	0	Positive
229	Male	28	2023-05-15	2023-05-16	1	Positive
230	Male	34	2023-05-14	2023-05-16	2	Positive
231	Male	63	2023-05-15	2023-05-16	1	Positive
232	Male	38	2023-05-15	2023-05-16	1	Positive
233	Male	49	2023-05-15	2023-05-16	1	Positive
234	Male	12	2023-05-21	2023-05-22	1	Positive
235	Female	17	2023-05-22	2023-05-22	0	Positive
236	Male	15	2023-05-21	2023-05-22	1	Positive
237	Female	34	2023-05-21	2023-05-22	1	Positive
238	Male	21	2023-05-21	2023-05-22	1	Positive
239	Male	29	2023-05-23	2023-05-23	0	Positive
240	Female	17	2023-05-22	2023-05-23	1	Positive
241	Female	16	2023-05-22	2023-05-23	1	Positive
242	Male	50	2023-05-20	2023-05-22	2	Positive
243	Female	26	2023-05-20	2023-05-22	2	Positive
244	Female	25	2023-05-20	2023-05-22	2	Positive
245	Male	59	2023-05-20	2023-05-22	2	Positive
246	Male	47	2023-05-22	2023-05-23	1	Positive
247	Female	1	2023-05-22	2023-05-24	2	Positive
248	Male	2	2023-05-22	2023-05-24	2	Positive
249	Female	1	2023-05-21	2023-05-24	3	Positive
250	Male	1	2023-05-23	2023-05-24	1	Positive
251	Male	35	2023-05-28	2023-05-29	1	Positive
252	Female	18	2023-05-28	2023-05-29	1	Positive
253	Male	47	2023-05-28	2023-05-29	1	Positive
254	Female	18	2023-05-28	2023-05-29	1	Positive
255	Female	43	2023-05-28	2023-05-29	1	Positive
256	Male	19	2023-05-28	2023-05-29	1	Positive
257	Female	51	2023-05-28	2023-05-29	1	Positive
258	Female	25	2023-05-28	2023-05-29	1	Positive
259	Male	23	2023-05-28	2023-05-29	1	Positive
260	Female	31	2023-05-28	2023-05-29	1	Positive
261	Male	19	2023-05-28	2023-05-29	1	Positive
262	Female	25	2023-05-28	2023-05-29	1	Positive
263	Female	24	2023-05-28	2023-05-29	1	Positive
264	Female	37	2023-05-28	2023-05-29	1	Positive
265	Female	32	2023-05-28	2023-05-29	1	Positive
266	Male	51	2023-05-28	2023-05-29	1	Positive
267	Female	38	2023-05-28	2023-05-29	1	Positive
268	Female	50	2023-05-28	2023-05-29	1	Positive
269	Female	33	2023-05-28	2023-05-29	1	Positive
270	Male	19	2023-05-28	2023-05-29	1	Positive
271	Male	17	2023-05-28	2023-05-29	1	Positive
272	Male	74	2023-05-28	2023-05-29	1	Positive
273	Male	5	2023-05-28	2023-05-29	1	Positive
274	Male	5	2023-05-27	2023-05-29	2	Positive
275	Male	12	2023-05-27	2023-05-29	2	Positive
276	Female	1	2023-05-27	2023-05-29	2	Positive
277	Female	3	2023-05-27	2023-05-29	2	Positive
278	Female	1	2023-05-28	2023-05-29	1	Positive
279	Female	3	2023-05-28	2023-05-29	1	Positive
280	Female	38	2023-05-27	2023-05-29	2	Positive
281	Male	78	2023-05-28	2023-05-29	1	Positive
282	Female	60	2023-05-26	2023-05-29	3	Positive
283	Male	33	2023-05-27	2023-05-29	2	Positive
284	Female	20	2023-05-27	2023-05-29	2	Positive
285	Male	36	2023-05-26	2023-05-29	3	Positive
286	Female	32	2023-05-27	2023-05-29	2	Positive
287	Male	55	2023-05-14	2023-05-15	1	Positive
288	Female	5	2023-05-14	2023-05-15	1	Positive
289	Female	17	2023-05-14	2023-05-15	1	Positive
290	Female	3	2023-05-19	2023-05-20	1	Positive
291	Female	11	2023-05-19	2023-05-20	1	Positive
292	Female	9	2023-05-20	2023-05-21	1	Positive
293	Female	11	2023-05-20	2023-05-21	1	Positive
294	Female	5	2023-05-20	2023-05-21	1	Positive
295	Male	1	2023-05-22	2023-05-22	0	Positive
296	Male	1	2023-05-22	2023-05-22	0	Positive
297	Female	3	2023-05-21	2023-05-22	1	Positive
298	Female	21	2023-05-21	2023-05-22	1	Positive
299	Female	27	2023-05-21	2023-05-22	1	Positive
300	Female	25	2023-05-21	2023-05-22	1	Positive
301	Female	43	2023-05-22	2023-05-24	2	Positive
302	Male	48	2023-05-23	2023-05-24	1	Positive
303	Male	60	2023-05-22	2023-05-24	2	Positive
304	Female	60	2023-05-21	2023-05-24	3	Positive
305	Male	13	2023-05-23	2023-05-24	1	Positive
306	Male	9	2023-05-23	2023-05-24	1	Positive
307	Male	9	2023-05-22	2023-05-24	2	Positive
308	Male	7	2023-05-22	2023-05-24	2	Positive

## Sheet: other  respiratory pathogens
Patient ID	A tube				B tube				C tube				D tube				E tube				F tube			G tube
	FAM	VIC/HEX	CY5	ROX	FAM	VIC/HEX	CY5	ROX	FAM	VIC/HEX	CY5	ROX	FAM	VIC/HEX	CY5	ROX	FAM	VIC/HEX	CY5	ROX	FAM	VIC/HEX	CY5	FAM	VIC/HEX	CY5	ROX
	Ct values≤38	Ct values≤38	Ct values≤38	Ct values≤38	Ct values≤38	Ct values≤38	Ct values≤38	Ct values≤38	Ct values≤38	Ct values≤38	Ct values≤38	Ct values≤38	Ct values≤38	Ct values≤38	Ct values≤38	Ct values≤38	Ct values≤35	Ct values≤35	Ct values≤35	Ct values≤35	Ct values≤35	Ct values≤35	Ct values≤35	Ct values≤35	Ct values≤35	Ct values≤35	Ct values≤35
	Influenza A virus	Adenovirus	Respiratory syncytial virus	Influenza B virus	Parainfluenza virus type III	Parainfluenza virus type II	Parainfluenza virus type I	Parainfluenza virus type IV	Rhinovirus	Coronavirus-OC43	Coronavirus-229E	Coronavirus-HKU1	Human metapneumovirus	Bocavirus	Enterovirus	Coronavirus-NL63	Legionella pneumophila	Chlamydia pneumoniae	Mycoplasma pneumoniae	IC	Haemophilus influenzae	Bordetella pertussis	Klebsiella pneumoniae	Pseudomonas aeruginosa	Group A Streptococcus	Staphylococcus aureus	Streptococcus pneumoniae
1	27.43	NoCt	NoCt	NoCt	NoCt	NoCt	NoCt	NoCt	NoCt	NoCt	NoCt	NoCt	NoCt	NoCt	NoCt	NoCt	NoCt	NoCt	NoCt	27.09	NoCt	NoCt	NoCt	NoCt	NoCt	NoCt	NoCt
2	20.46	NoCt	NoCt	NoCt	NoCt	NoCt	NoCt	NoCt	NoCt	NoCt	NoCt	NoCt	NoCt	NoCt	NoCt	NoCt	NoCt	NoCt	NoCt	29.68	NoCt	NoCt	NoCt	NoCt	NoCt	NoCt	NoCt
3	32.55	NoCt	NoCt	NoCt	NoCt	NoCt	NoCt	NoCt	NoCt	NoCt	NoCt	NoCt	NoCt	NoCt	NoCt	NoCt	NoCt	NoCt	NoCt	27.91	NoCt	NoCt	NoCt	NoCt	NoCt	NoCt	NoCt
4	36.12	NoCt	NoCt	NoCt	NoCt	NoCt	NoCt	NoCt	NoCt	NoCt	NoCt	NoCt	NoCt	NoCt	NoCt	NoCt	NoCt	NoCt	NoCt	28.43	NoCt	NoCt	NoCt	NoCt	NoCt	NoCt	NoCt
5	24.79	NoCt	NoCt	NoCt	NoCt	NoCt	NoCt	NoCt	NoCt	NoCt	NoCt	NoCt	NoCt	NoCt	NoCt	NoCt	NoCt	NoCt	NoCt	27.52	32.61	NoCt	NoCt	NoCt	NoCt	37.53	NoCt
6	24.13	NoCt	NoCt	NoCt	NoCt	NoCt	NoCt	NoCt	NoCt	NoCt	NoCt	NoCt	NoCt	NoCt	NoCt	NoCt	NoCt	NoCt	NoCt	28.64	NoCt	NoCt	NoCt	NoCt	35	NoCt	NoCt
7	38.67	NoCt	NoCt	NoCt	NoCt	NoCt	NoCt	NoCt	NoCt	NoCt	NoCt	NoCt	NoCt	NoCt	NoCt	NoCt	NoCt	NoCt	NoCt	28.16	NoCt	NoCt	NoCt	NoCt	NoCt	NoCt	NoCt
8	36.02	NoCt	NoCt	NoCt	NoCt	NoCt	NoCt	NoCt	NoCt	NoCt	NoCt	NoCt	NoCt	NoCt	NoCt	NoCt	NoCt	NoCt	NoCt	27.3	NoCt	NoCt	NoCt	NoCt	NoCt	36.07	NoCt
9	NoCt	NoCt	NoCt	NoCt	NoCt	NoCt	NoCt	NoCt	NoCt	NoCt	NoCt	NoCt	NoCt	NoCt	NoCt	NoCt	NoCt	NoCt	NoCt	26.27	NoCt	NoCt	NoCt	38.72	NoCt	NoCt	NoCt
10	28.95	NoCt	NoCt	NoCt	NoCt	NoCt	NoCt	NoCt	NoCt	NoCt	NoCt	NoCt	NoCt	NoCt	NoCt	NoCt	NoCt	NoCt	NoCt	24.94	NoCt	NoCt	NoCt	NoCt	NoCt	37.41	NoCt
11	25.74	NoCt	NoCt	NoCt	NoCt	NoCt	NoCt	NoCt	NoCt	NoCt	NoCt	NoCt	NoCt	NoCt	NoCt	NoCt	NoCt	NoCt	NoCt	26.05	32.53	NoCt	NoCt	NoCt	NoCt	NoCt	34.26
12	30.92	NoCt	NoCt	NoCt	NoCt	NoCt	NoCt	NoCt	NoCt	NoCt	NoCt	NoCt	NoCt	NoCt	NoCt	NoCt	NoCt	NoCt	NoCt	26.88	NoCt	NoCt	NoCt	37.93	NoCt	NoCt	NoCt
13	30.32	NoCt	NoCt	NoCt	NoCt	NoCt	NoCt	NoCt	NoCt	NoCt	NoCt	NoCt	NoCt	NoCt	NoCt	NoCt	NoCt	NoCt	NoCt	26.2	NoCt	NoCt	NoCt	NoCt	NoCt	37.01	36.57
14	NoCt	NoCt	NoCt	NoCt	NoCt	NoCt	NoCt	NoCt	38	NoCt	NoCt	NoCt	NoCt	NoCt	NoCt	NoCt	NoCt	NoCt	NoCt	30.63	NoCt	NoCt	NoCt	NoCt	NoCt	NoCt	34.4
15	35.16	NoCt	NoCt	NoCt	NoCt	NoCt	NoCt	NoCt	NoCt	NoCt	NoCt	NoCt	NoCt	NoCt	NoCt	NoCt	NoCt	NoCt	NoCt	29.19	39.25	NoCt	NoCt	NoCt	NoCt	NoCt	NoCt
16	36.03	NoCt	NoCt	NoCt	NoCt	NoCt	NoCt	NoCt	NoCt	NoCt	NoCt	NoCt	NoCt	NoCt	NoCt	NoCt	NoCt	NoCt	NoCt	28.81	37.54	NoCt	NoCt	NoCt	NoCt	NoCt	NoCt
17	27.06	NoCt	NoCt	NoCt	NoCt	NoCt	NoCt	NoCt	NoCt	NoCt	NoCt	NoCt	NoCt	NoCt	NoCt	NoCt	NoCt	NoCt	NoCt	28.77	NoCt	NoCt	NoCt	NoCt	NoCt	NoCt	NoCt
18	29.22	NoCt	NoCt	NoCt	NoCt	NoCt	NoCt	NoCt	NoCt	NoCt	NoCt	NoCt	NoCt	NoCt	NoCt	NoCt	NoCt	NoCt	NoCt	26.67	NoCt	NoCt	NoCt	NoCt	NoCt	NoCt	NoCt
19	25.06	NoCt	NoCt	NoCt	NoCt	NoCt	NoCt	NoCt	NoCt	NoCt	NoCt	NoCt	NoCt	NoCt	NoCt	NoCt	NoCt	NoCt	NoCt	29.78	NoCt	NoCt	NoCt	NoCt	NoCt	NoCt	NoCt
20	33.26	NoCt	NoCt	NoCt	NoCt	NoCt	NoCt	NoCt	NoCt	NoCt	NoCt	NoCt	NoCt	NoCt	NoCt	NoCt	NoCt	NoCt	NoCt	27.38	NoCt	NoCt	NoCt	NoCt	NoCt	NoCt	35.93
21	NoCt	NoCt	NoCt	NoCt	NoCt	NoCt	NoCt	NoCt	NoCt	NoCt	NoCt	NoCt	NoCt	NoCt	NoCt	NoCt	NoCt	NoCt	NoCt	27.81	NoCt	NoCt	NoCt	NoCt	NoCt	NoCt	NoCt
22	NoCt	NoCt	NoCt	NoCt	NoCt	NoCt	NoCt	NoCt	NoCt	NoCt	NoCt	NoCt	NoCt	NoCt	NoCt	NoCt	NoCt	NoCt	NoCt	29.08	NoCt	NoCt	NoCt	39.75	NoCt	NoCt	36.49
23	28.15	NoCt	NoCt	NoCt	NoCt	NoCt	NoCt	NoCt	NoCt	NoCt	NoCt	NoCt	NoCt	NoCt	NoCt	NoCt	NoCt	NoCt	NoCt	29.96	NoCt	NoCt	NoCt	NoCt	NoCt	NoCt	NoCt
24	30.24	NoCt	NoCt	NoCt	NoCt	NoCt	NoCt	NoCt	NoCt	NoCt	NoCt	NoCt	NoCt	NoCt	NoCt	NoCt	NoCt	NoCt	NoCt	26.25	NoCt	NoCt	NoCt	NoCt	NoCt	NoCt	33.95
25	30.34	NoCt	NoCt	NoCt	NoCt	NoCt	NoCt	NoCt	NoCt	NoCt	NoCt	NoCt	NoCt	NoCt	NoCt	NoCt	NoCt	NoCt	NoCt	29.24	NoCt	NoCt	NoCt	NoCt	NoCt	38.91	NoCt
26	37.64	NoCt	NoCt	NoCt	NoCt	NoCt	NoCt	NoCt	NoCt	NoCt	NoCt	NoCt	NoCt	NoCt	NoCt	NoCt	NoCt	NoCt	NoCt	28.09	NoCt	NoCt	NoCt	NoCt	NoCt	NoCt	NoCt
27	28.03	NoCt	NoCt	NoCt	NoCt	NoCt	NoCt	NoCt	NoCt	NoCt	NoCt	NoCt	NoCt	NoCt	NoCt	NoCt	NoCt	NoCt	NoCt	27.14	NoCt	NoCt	NoCt	NoCt	NoCt	NoCt	NoCt
28	25.87	NoCt	NoCt	NoCt	NoCt	NoCt	NoCt	NoCt	NoCt	NoCt	NoCt	NoCt	NoCt	NoCt	NoCt	NoCt	NoCt	NoCt	NoCt	26.04	NoCt	NoCt	NoCt	NoCt	NoCt	NoCt	32.94
29	27.68	NoCt	NoCt	NoCt	NoCt	NoCt	NoCt	NoCt	NoCt	NoCt	NoCt	NoCt	NoCt	NoCt	NoCt	NoCt	NoCt	NoCt	NoCt	27.7	NoCt	NoCt	NoCt	NoCt	NoCt	NoCt	NoCt
30	28.04	NoCt	NoCt	NoCt	NoCt	NoCt	NoCt	NoCt	NoCt	NoCt	NoCt	NoCt	NoCt	NoCt	NoCt	NoCt	NoCt	NoCt	NoCt	25.47	NoCt	NoCt	NoCt	38.98	NoCt	39.02	NoCt
31	24.95	NoCt	NoCt	NoCt	NoCt	NoCt	NoCt	NoCt	NoCt	NoCt	NoCt	NoCt	NoCt	NoCt	NoCt	NoCt	NoCt	NoCt	NoCt	26.98	NoCt	NoCt	NoCt	NoCt	NoCt	NoCt	NoCt
32	24.17	NoCt	NoCt	NoCt	NoCt	NoCt	NoCt	NoCt	NoCt	NoCt	NoCt	NoCt	NoCt	NoCt	NoCt	NoCt	NoCt	NoCt	NoCt	25.49	NoCt	NoCt	NoCt	NoCt	NoCt	NoCt	NoCt
33	38.75	NoCt	NoCt	NoCt	NoCt	NoCt	NoCt	NoCt	NoCt	NoCt	NoCt	NoCt	NoCt	NoCt	NoCt	NoCt	NoCt	NoCt	NoCt	26.29	NoCt	NoCt	NoCt	NoCt	NoCt	NoCt	NoCt
34	32.76	NoCt	NoCt	NoCt	NoCt	NoCt	NoCt	NoCt	NoCt	NoCt	NoCt	NoCt	NoCt	NoCt	NoCt	NoCt	NoCt	NoCt	NoCt	26.25	NoCt	NoCt	NoCt	NoCt	NoCt	NoCt	NoCt
35	NoCt	NoCt	NoCt	NoCt	NoCt	NoCt	NoCt	NoCt	NoCt	NoCt	NoCt	NoCt	NoCt	NoCt	NoCt	NoCt	NoCt	NoCt	NoCt	26.17	NoCt	NoCt	NoCt	NoCt	NoCt	NoCt	NoCt
36	28.13	NoCt	NoCt	NoCt	NoCt	NoCt	NoCt	NoCt	NoCt	NoCt	NoCt	NoCt	NoCt	NoCt	NoCt	NoCt	NoCt	NoCt	NoCt	28.39	NoCt	NoCt	NoCt	NoCt	NoCt	NoCt	NoCt
37	20.54	NoCt	NoCt	NoCt	NoCt	NoCt	NoCt	NoCt	NoCt	NoCt	NoCt	NoCt	NoCt	NoCt	NoCt	NoCt	NoCt	NoCt	NoCt	26.81	NoCt	NoCt	NoCt	NoCt	NoCt	NoCt	35.03
38	35.32	NoCt	NoCt	NoCt	NoCt	NoCt	NoCt	NoCt	NoCt	NoCt	NoCt	NoCt	NoCt	NoCt	NoCt	NoCt	NoCt	NoCt	NoCt	26.79	36.07	NoCt	NoCt	NoCt	NoCt	NoCt	NoCt
39	20.95	NoCt	NoCt	NoCt	NoCt	NoCt	NoCt	NoCt	NoCt	NoCt	NoCt	NoCt	NoCt	NoCt	NoCt	NoCt	NoCt	NoCt	NoCt	26.86	NoCt	NoCt	NoCt	NoCt	NoCt	NoCt	37.48
40	NoCt	NoCt	NoCt	NoCt	NoCt	NoCt	NoCt	NoCt	NoCt	NoCt	NoCt	NoCt	NoCt	NoCt	NoCt	NoCt	NoCt	NoCt	NoCt	27.11	NoCt	NoCt	NoCt	NoCt	NoCt	NoCt	NoCt
41	25.04	NoCt	NoCt	NoCt	NoCt	NoCt	NoCt	NoCt	NoCt	NoCt	NoCt	NoCt	NoCt	NoCt	NoCt	NoCt	NoCt	NoCt	NoCt	26.4	NoCt	NoCt	NoCt	NoCt	NoCt	NoCt	NoCt
42	NoCt	NoCt	NoCt	NoCt	NoCt	NoCt	NoCt	NoCt	28.03	NoCt	NoCt	NoCt	NoCt	NoCt	NoCt	NoCt	NoCt	NoCt	NoCt	27.04	NoCt	NoCt	NoCt	NoCt	NoCt	NoCt	NoCt
43	25.75	NoCt	NoCt	NoCt	NoCt	NoCt	NoCt	NoCt	NoCt	NoCt	NoCt	NoCt	NoCt	NoCt	NoCt	NoCt	NoCt	NoCt	NoCt	24.41	NoCt	NoCt	NoCt	NoCt	NoCt	NoCt	NoCt
44	NoCt	NoCt	NoCt	NoCt	NoCt	NoCt	NoCt	NoCt	NoCt	NoCt	NoCt	NoCt	NoCt	NoCt	NoCt	NoCt	NoCt	NoCt	NoCt	27.3	NoCt	NoCt	NoCt	NoCt	NoCt	NoCt	NoCt
45	30.94	NoCt	NoCt	NoCt	NoCt	NoCt	NoCt	NoCt	NoCt	NoCt	NoCt	NoCt	NoCt	NoCt	NoCt	NoCt	NoCt	NoCt	NoCt	26.45	NoCt	NoCt	NoCt	NoCt	NoCt	NoCt	NoCt
46	NoCt	NoCt	NoCt	NoCt	NoCt	NoCt	NoCt	NoCt	NoCt	NoCt	NoCt	NoCt	NoCt	NoCt	NoCt	NoCt	NoCt	NoCt	NoCt	30.9	NoCt	NoCt	NoCt	NoCt	NoCt	NoCt	NoCt
47	24.98	NoCt	NoCt	NoCt	NoCt	NoCt	NoCt	NoCt	NoCt	NoCt	NoCt	NoCt	NoCt	NoCt	NoCt	NoCt	NoCt	NoCt	NoCt	28.46	NoCt	NoCt	NoCt	NoCt	NoCt	39.04	NoCt
48	37.34	NoCt	NoCt	NoCt	NoCt	NoCt	NoCt	NoCt	NoCt	NoCt	NoCt	NoCt	NoCt	NoCt	NoCt	NoCt	NoCt	NoCt	NoCt	27.88	NoCt	NoCt	NoCt	39.46	NoCt	35.34	NoCt
49	31.22	NoCt	NoCt	NoCt	NoCt	NoCt	NoCt	NoCt	NoCt	NoCt	NoCt	NoCt	NoCt	NoCt	NoCt	NoCt	NoCt	NoCt	NoCt	25.43	NoCt	NoCt	NoCt	NoCt	NoCt	NoCt	NoCt
50	NoCt	NoCt	NoCt	NoCt	NoCt	NoCt	NoCt	NoCt	NoCt	NoCt	NoCt	NoCt	NoCt	NoCt	NoCt	NoCt	NoCt	NoCt	NoCt	24.28	NoCt	NoCt	NoCt	NoCt	NoCt	NoCt	NoCt
51	NoCt	NoCt	NoCt	NoCt	NoCt	NoCt	NoCt	NoCt	31.09	NoCt	NoCt	NoCt	NoCt	NoCt	27.32	NoCt	41.82	NoCt	NoCt	28.62	NoCt	NoCt	NoCt	NoCt	NoCt	NoCt	NoCt
52	NoCt	NoCt	21.1	NoCt	NoCt	NoCt	NoCt	NoCt	NoCt	NoCt	NoCt	NoCt	NoCt	NoCt	NoCt	NoCt	NoCt	NoCt	NoCt	23.26	30.96	NoCt	NoCt	NoCt	NoCt	29.34	34.67
53	NoCt	NoCt	NoCt	NoCt	NoCt	NoCt	NoCt	NoCt	33.4	NoCt	NoCt	NoCt	NoCt	NoCt	18.04	NoCt	NoCt	NoCt	NoCt	22.9	NoCt	NoCt	NoCt	NoCt	NoCt	34.5	28.83
54	NoCt	NoCt	NoCt	NoCt	NoCt	NoCt	32.13	NoCt	NoCt	NoCt	NoCt	NoCt	NoCt	NoCt	NoCt	NoCt	NoCt	NoCt	NoCt	27.68	32.04	NoCt	NoCt	NoCt	NoCt	NoCt	NoCt
55	NoCt	NoCt	NoCt	NoCt	NoCt	NoCt	NoCt	NoCt	NoCt	NoCt	NoCt	NoCt	NoCt	NoCt	NoCt	NoCt	NoCt	NoCt	NoCt	23.26	34.79	NoCt	NoCt	37.18	31.39	NoCt	NoCt
56	NoCt	NoCt	NoCt	NoCt	NoCt	NoCt	NoCt	NoCt	NoCt	NoCt	NoCt	NoCt	NoCt	NoCt	NoCt	NoCt	NoCt	NoCt	NoCt	27.77	42.53	NoCt	NoCt	NoCt	NoCt	NoCt	33.85
57	NoCt	NoCt	NoCt	NoCt	NoCt	NoCt	27.05	NoCt	NoCt	NoCt	NoCt	NoCt	NoCt	NoCt	NoCt	NoCt	NoCt	NoCt	NoCt	24.99	32.54	NoCt	NoCt	NoCt	NoCt	32.24	NoCt
58	NoCt	NoCt	NoCt	NoCt	NoCt	NoCt	NoCt	NoCt	36.93	24.41	NoCt	NoCt	NoCt	NoCt	NoCt	NoCt	NoCt	NoCt	NoCt	23.81	43.53	NoCt	NoCt	NoCt	NoCt	NoCt	25.37
59	NoCt	NoCt	NoCt	NoCt	NoCt	NoCt	NoCt	NoCt	24.79	NoCt	NoCt	NoCt	NoCt	NoCt	NoCt	NoCt	NoCt	NoCt	NoCt	23.8	23.58	NoCt	NoCt	NoCt	NoCt	NoCt	32.25
60	NoCt	NoCt	NoCt	NoCt	NoCt	NoCt	NoCt	NoCt	NoCt	NoCt	NoCt	NoCt	NoCt	NoCt	NoCt	NoCt	NoCt	NoCt	NoCt	27.78	NoCt	NoCt	NoCt	NoCt	NoCt	NoCt	NoCt
61	NoCt	NoCt	NoCt	NoCt	NoCt	NoCt	NoCt	NoCt	30.46	NoCt	NoCt	NoCt	NoCt	NoCt	NoCt	NoCt	NoCt	NoCt	NoCt	27.34	NoCt	NoCt	NoCt	NoCt	NoCt	NoCt	NoCt
62	NoCt	NoCt	NoCt	NoCt	NoCt	NoCt	NoCt	NoCt	NoCt	NoCt	NoCt	NoCt	22.36	NoCt	NoCt	NoCt	NoCt	NoCt	NoCt	25.55	NoCt	NoCt	40.32	NoCt	NoCt	NoCt	31.44
63	NoCt	NoCt	23.16	NoCt	NoCt	NoCt	NoCt	NoCt	NoCt	NoCt	NoCt	NoCt	NoCt	NoCt	NoCt	NoCt	NoCt	NoCt	NoCt	26.83	NoCt	NoCt	NoCt	NoCt	NoCt	NoCt	NoCt
64	NoCt	NoCt	NoCt	NoCt	NoCt	NoCt	30.05	NoCt	36.29	NoCt	NoCt	NoCt	NoCt	NoCt	NoCt	NoCt	NoCt	NoCt	NoCt	27.17	NoCt	NoCt	NoCt	NoCt	NoCt	NoCt	31.02
65	NoCt	NoCt	NoCt	NoCt	NoCt	NoCt	NoCt	NoCt	34	NoCt	NoCt	NoCt	NoCt	NoCt	NoCt	NoCt	NoCt	NoCt	NoCt	26.42	NoCt	NoCt	NoCt	NoCt	NoCt	NoCt	NoCt
66	NoCt	NoCt	NoCt	NoCt	NoCt	NoCt	NoCt	NoCt	NoCt	NoCt	NoCt	NoCt	NoCt	NoCt	NoCt	NoCt	NoCt	NoCt	NoCt	27.5	NoCt	NoCt	NoCt	NoCt	NoCt	NoCt	NoCt
67	NoCt	NoCt	NoCt	NoCt	NoCt	NoCt	NoCt	NoCt	NoCt	NoCt	NoCt	NoCt	NoCt	NoCt	NoCt	NoCt	NoCt	NoCt	NoCt	26.05	NoCt	NoCt	NoCt	NoCt	NoCt	37.45	NoCt
68	NoCt	NoCt	NoCt	NoCt	NoCt	NoCt	NoCt	NoCt	26.75	NoCt	NoCt	NoCt	NoCt	NoCt	NoCt	NoCt	NoCt	NoCt	NoCt	27.1	NoCt	NoCt	NoCt	NoCt	NoCt	NoCt	NoCt
69	NoCt	NoCt	NoCt	NoCt	NoCt	NoCt	NoCt	NoCt	NoCt	NoCt	NoCt	NoCt	NoCt	NoCt	NoCt	NoCt	NoCt	NoCt	NoCt	25.04	NoCt	NoCt	NoCt	NoCt	NoCt	NoCt	NoCt
70	NoCt	NoCt	NoCt	NoCt	NoCt	NoCt	NoCt	NoCt	NoCt	NoCt	NoCt	NoCt	NoCt	NoCt	NoCt	NoCt	NoCt	NoCt	NoCt	27.61	NoCt	NoCt	NoCt	NoCt	NoCt	NoCt	NoCt
71	NoCt	NoCt	24.64	NoCt	NoCt	NoCt	NoCt	NoCt	NoCt	NoCt	NoCt	NoCt	NoCt	NoCt	NoCt	NoCt	NoCt	NoCt	NoCt	24.03	30.58	NoCt	NoCt	NoCt	NoCt	NoCt	36.04
72	NoCt	NoCt	NoCt	NoCt	NoCt	NoCt	NoCt	NoCt	28.93	NoCt	NoCt	NoCt	NoCt	NoCt	NoCt	NoCt	NoCt	NoCt	NoCt	26.66	31.07	NoCt	NoCt	NoCt	NoCt	NoCt	NoCt
73	NoCt	NoCt	NoCt	NoCt	NoCt	NoCt	NoCt	NoCt	24.11	NoCt	NoCt	NoCt	NoCt	NoCt	NoCt	NoCt	NoCt	NoCt	NoCt	26.03	NoCt	NoCt	NoCt	NoCt	NoCt	NoCt	NoCt
74	NoCt	NoCt	NoCt	NoCt	NoCt	NoCt	NoCt	NoCt	NoCt	30.3	NoCt	NoCt	NoCt	NoCt	NoCt	NoCt	NoCt	NoCt	NoCt	26.58	30.33	NoCt	NoCt	NoCt	NoCt	NoCt	NoCt
75	NoCt	NoCt	NoCt	NoCt	NoCt	NoCt	24.71	NoCt	NoCt	NoCt	NoCt	NoCt	NoCt	NoCt	NoCt	NoCt	NoCt	NoCt	NoCt	29.04	NoCt	NoCt	NoCt	NoCt	NoCt	NoCt	NoCt
76	NoCt	NoCt	NoCt	NoCt	NoCt	NoCt	NoCt	NoCt	NoCt	NoCt	NoCt	NoCt	NoCt	NoCt	NoCt	NoCt	NoCt	NoCt	NoCt	21.72	NoCt	NoCt	NoCt	NoCt	NoCt	34.86	NoCt
77	NoCt	NoCt	29.55	NoCt	NoCt	NoCt	NoCt	NoCt	NoCt	NoCt	NoCt	NoCt	NoCt	NoCt	NoCt	NoCt	NoCt	NoCt	NoCt	27.59	NoCt	NoCt	NoCt	NoCt	NoCt	38.87	31.35
78	NoCt	NoCt	NoCt	NoCt	NoCt	NoCt	NoCt	NoCt	NoCt	NoCt	NoCt	NoCt	NoCt	NoCt	NoCt	NoCt	NoCt	NoCt	NoCt	24.42	NoCt	NoCt	NoCt	NoCt	NoCt	NoCt	NoCt
79	NoCt	NoCt	NoCt	NoCt	NoCt	NoCt	NoCt	NoCt	NoCt	NoCt	NoCt	NoCt	NoCt	NoCt	NoCt	NoCt	NoCt	NoCt	NoCt	25.6	NoCt	NoCt	NoCt	NoCt	NoCt	NoCt	NoCt
80	NoCt	NoCt	NoCt	NoCt	NoCt	NoCt	NoCt	NoCt	NoCt	NoCt	NoCt	NoCt	NoCt	NoCt	NoCt	NoCt	NoCt	NoCt	NoCt	30.02	NoCt	NoCt	NoCt	NoCt	NoCt	NoCt	NoCt
81	NoCt	NoCt	NoCt	NoCt	NoCt	NoCt	NoCt	NoCt	NoCt	NoCt	NoCt	NoCt	NoCt	NoCt	NoCt	NoCt	NoCt	NoCt	NoCt	28.71	NoCt	NoCt	NoCt	NoCt	NoCt	NoCt	NoCt
82	NoCt	NoCt	NoCt	NoCt	NoCt	NoCt	NoCt	NoCt	34.76	NoCt	NoCt	NoCt	NoCt	NoCt	36.1	NoCt	NoCt	NoCt	NoCt	24.3	NoCt	NoCt	NoCt	NoCt	NoCt	NoCt	NoCt
83	NoCt	NoCt	NoCt	NoCt	NoCt	NoCt	NoCt	NoCt	NoCt	NoCt	NoCt	NoCt	NoCt	NoCt	NoCt	NoCt	NoCt	NoCt	NoCt	28.33	NoCt	NoCt	NoCt	NoCt	NoCt	NoCt	NoCt
84	NoCt	NoCt	NoCt	NoCt	NoCt	NoCt	NoCt	NoCt	NoCt	NoCt	NoCt	NoCt	NoCt	NoCt	NoCt	NoCt	NoCt	NoCt	NoCt	29.8	NoCt	NoCt	NoCt	NoCt	NoCt	NoCt	NoCt
85	NoCt	NoCt	NoCt	NoCt	NoCt	NoCt	NoCt	NoCt	NoCt	NoCt	NoCt	NoCt	NoCt	NoCt	NoCt	NoCt	NoCt	NoCt	NoCt	28.76	NoCt	NoCt	NoCt	NoCt	NoCt	NoCt	NoCt
86	NoCt	NoCt	NoCt	NoCt	NoCt	NoCt	NoCt	NoCt	NoCt	NoCt	NoCt	NoCt	NoCt	NoCt	NoCt	NoCt	NoCt	NoCt	NoCt	30.02	NoCt	NoCt	NoCt	NoCt	NoCt	NoCt	NoCt
87	NoCt	NoCt	NoCt	NoCt	NoCt	NoCt	NoCt	NoCt	NoCt	NoCt	NoCt	NoCt	NoCt	NoCt	NoCt	NoCt	NoCt	NoCt	NoCt	31.46	31.43	NoCt	NoCt	NoCt	NoCt	NoCt	NoCt
88	NoCt	NoCt	NoCt	NoCt	NoCt	NoCt	NoCt	NoCt	NoCt	NoCt	NoCt	NoCt	NoCt	NoCt	NoCt	NoCt	NoCt	NoCt	NoCt	28.04	NoCt	NoCt	NoCt	NoCt	NoCt	NoCt	NoCt
89	NoCt	NoCt	NoCt	NoCt	NoCt	NoCt	NoCt	NoCt	NoCt	NoCt	NoCt	NoCt	NoCt	NoCt	NoCt	NoCt	NoCt	NoCt	NoCt	29.3	NoCt	NoCt	NoCt	NoCt	NoCt	NoCt	NoCt
90	NoCt	NoCt	NoCt	NoCt	NoCt	NoCt	NoCt	NoCt	NoCt	NoCt	NoCt	NoCt	NoCt	NoCt	NoCt	NoCt	NoCt	NoCt	NoCt	27.37	NoCt	NoCt	NoCt	NoCt	NoCt	NoCt	NoCt
91	NoCt	NoCt	NoCt	NoCt	NoCt	NoCt	NoCt	NoCt	NoCt	NoCt	NoCt	NoCt	NoCt	NoCt	NoCt	NoCt	NoCt	NoCt	NoCt	27.96	NoCt	NoCt	NoCt	NoCt	NoCt	NoCt	NoCt
92	NoCt	NoCt	NoCt	NoCt	NoCt	NoCt	NoCt	NoCt	NoCt	NoCt	NoCt	NoCt	NoCt	NoCt	NoCt	NoCt	NoCt	NoCt	NoCt	28.39	NoCt	NoCt	NoCt	NoCt	NoCt	NoCt	NoCt
93	NoCt	NoCt	NoCt	NoCt	NoCt	NoCt	NoCt	NoCt	NoCt	NoCt	NoCt	NoCt	NoCt	NoCt	NoCt	NoCt	NoCt	NoCt	NoCt	30.6	38.59	NoCt	NoCt	NoCt	NoCt	NoCt	NoCt
94	NoCt	NoCt	NoCt	NoCt	NoCt	NoCt	NoCt	NoCt	37.61	NoCt	NoCt	NoCt	NoCt	NoCt	NoCt	NoCt	NoCt	NoCt	NoCt	31.58	NoCt	NoCt	NoCt	NoCt	NoCt	NoCt	35.05
95	NoCt	NoCt	NoCt	NoCt	NoCt	NoCt	NoCt	NoCt	NoCt	NoCt	NoCt	NoCt	NoCt	NoCt	NoCt	NoCt	NoCt	NoCt	NoCt	27.15	NoCt	NoCt	37.96	NoCt	NoCt	NoCt	NoCt
96	NoCt	NoCt	NoCt	NoCt	NoCt	NoCt	NoCt	NoCt	NoCt	NoCt	NoCt	NoCt	NoCt	NoCt	NoCt	NoCt	NoCt	NoCt	NoCt	27.06	NoCt	NoCt	NoCt	NoCt	NoCt	37.1	NoCt
97	NoCt	38.94	NoCt	NoCt	NoCt	NoCt	NoCt	NoCt	NoCt	NoCt	NoCt	NoCt	NoCt	NoCt	NoCt	NoCt	NoCt	NoCt	NoCt	24.33	36.75	NoCt	NoCt	NoCt	NoCt	NoCt	NoCt
98	NoCt	36.6	NoCt	NoCt	NoCt	NoCt	NoCt	NoCt	NoCt	NoCt	NoCt	NoCt	NoCt	NoCt	NoCt	NoCt	NoCt	NoCt	NoCt	28.05	31.38	NoCt	NoCt	NoCt	NoCt	NoCt	NoCt
99	NoCt	NoCt	NoCt	NoCt	NoCt	NoCt	NoCt	NoCt	NoCt	NoCt	NoCt	NoCt	NoCt	NoCt	NoCt	NoCt	NoCt	NoCt	NoCt	26.04	NoCt	NoCt	NoCt	NoCt	NoCt	NoCt	NoCt
100	NoCt	NoCt	NoCt	NoCt	NoCt	NoCt	NoCt	NoCt	31.03	NoCt	NoCt	NoCt	NoCt	NoCt	NoCt	NoCt	NoCt	NoCt	NoCt	26.34	NoCt	NoCt	NoCt	NoCt	NoCt	35.96	NoCt
101	NoCt	NoCt	NoCt	NoCt	NoCt	NoCt	NoCt	NoCt	NoCt	NoCt	NoCt	NoCt	NoCt	NoCt	NoCt	NoCt	NoCt	NoCt	NoCt	26.98	NoCt	NoCt	NoCt	NoCt	NoCt	NoCt	36.22
102	NoCt	44.91	NoCt	NoCt	NoCt	NoCt	NoCt	NoCt	NoCt	NoCt	NoCt	NoCt	NoCt	NoCt	NoCt	NoCt	NoCt	NoCt	NoCt	26.39	NoCt	NoCt	NoCt	NoCt	NoCt	NoCt	NoCt
103	NoCt	NoCt	NoCt	NoCt	NoCt	NoCt	NoCt	NoCt	NoCt	NoCt	NoCt	NoCt	NoCt	NoCt	NoCt	NoCt	NoCt	NoCt	NoCt	28.59	NoCt	NoCt	NoCt	NoCt	NoCt	NoCt	NoCt
104	NoCt	NoCt	NoCt	NoCt	NoCt	NoCt	NoCt	NoCt	NoCt	NoCt	NoCt	NoCt	NoCt	NoCt	NoCt	NoCt	NoCt	NoCt	NoCt	28.58	NoCt	NoCt	NoCt	NoCt	NoCt	NoCt	NoCt
105	NoCt	NoCt	NoCt	NoCt	NoCt	NoCt	NoCt	NoCt	NoCt	NoCt	NoCt	NoCt	NoCt	NoCt	NoCt	NoCt	NoCt	NoCt	NoCt	29.13	NoCt	NoCt	NoCt	NoCt	NoCt	NoCt	NoCt
106	NoCt	NoCt	NoCt	NoCt	NoCt	NoCt	NoCt	NoCt	NoCt	NoCt	NoCt	NoCt	NoCt	NoCt	NoCt	NoCt	NoCt	NoCt	NoCt	27.57	32.38	NoCt	NoCt	NoCt	NoCt	36.16	NoCt
107	NoCt	NoCt	NoCt	NoCt	NoCt	NoCt	NoCt	NoCt	NoCt	NoCt	NoCt	NoCt	NoCt	NoCt	NoCt	NoCt	NoCt	NoCt	NoCt	29.02	NoCt	NoCt	NoCt	NoCt	NoCt	NoCt	NoCt
108	NoCt	NoCt	NoCt	NoCt	NoCt	NoCt	NoCt	NoCt	NoCt	NoCt	NoCt	NoCt	NoCt	NoCt	NoCt	NoCt	NoCt	NoCt	NoCt	27.57	NoCt	NoCt	NoCt	NoCt	NoCt	NoCt	NoCt
109	NoCt	NoCt	NoCt	NoCt	NoCt	NoCt	NoCt	NoCt	NoCt	NoCt	NoCt	NoCt	NoCt	NoCt	NoCt	NoCt	NoCt	NoCt	NoCt	27.26	NoCt	NoCt	NoCt	NoCt	NoCt	NoCt	NoCt
110	NoCt	NoCt	NoCt	NoCt	NoCt	NoCt	NoCt	NoCt	NoCt	NoCt	NoCt	NoCt	NoCt	NoCt	NoCt	NoCt	NoCt	NoCt	NoCt	28.04	NoCt	NoCt	NoCt	NoCt	NoCt	35.09	NoCt
111	NoCt	NoCt	NoCt	NoCt	NoCt	NoCt	NoCt	NoCt	NoCt	NoCt	NoCt	NoCt	NoCt	NoCt	NoCt	NoCt	NoCt	NoCt	NoCt	30.2	NoCt	NoCt	NoCt	NoCt	NoCt	NoCt	NoCt
112	NoCt	NoCt	NoCt	NoCt	NoCt	NoCt	NoCt	NoCt	NoCt	NoCt	NoCt	NoCt	NoCt	NoCt	NoCt	NoCt	NoCt	NoCt	NoCt	29.75	NoCt	NoCt	NoCt	NoCt	NoCt	NoCt	NoCt
113	NoCt	NoCt	NoCt	NoCt	NoCt	NoCt	NoCt	NoCt	NoCt	NoCt	NoCt	NoCt	NoCt	NoCt	NoCt	NoCt	NoCt	NoCt	NoCt	28.27	NoCt	NoCt	NoCt	NoCt	NoCt	NoCt	NoCt
114	NoCt	NoCt	NoCt	NoCt	NoCt	NoCt	NoCt	NoCt	NoCt	NoCt	NoCt	NoCt	NoCt	NoCt	NoCt	NoCt	NoCt	NoCt	NoCt	28	NoCt	NoCt	NoCt	NoCt	NoCt	NoCt	NoCt
115	NoCt	NoCt	NoCt	NoCt	NoCt	NoCt	NoCt	NoCt	NoCt	NoCt	NoCt	NoCt	NoCt	NoCt	NoCt	NoCt	NoCt	NoCt	NoCt	31.37	NoCt	NoCt	NoCt	NoCt	NoCt	NoCt	NoCt
116	NoCt	NoCt	NoCt	NoCt	NoCt	NoCt	NoCt	NoCt	36.01	NoCt	NoCt	NoCt	NoCt	NoCt	NoCt	NoCt	NoCt	NoCt	NoCt	29.84	NoCt	NoCt	NoCt	NoCt	NoCt	NoCt	NoCt
117	NoCt	NoCt	NoCt	NoCt	NoCt	NoCt	NoCt	NoCt	NoCt	NoCt	NoCt	NoCt	NoCt	NoCt	NoCt	NoCt	NoCt	NoCt	NoCt	27.07	NoCt	NoCt	NoCt	NoCt	NoCt	NoCt	NoCt
118	NoCt	NoCt	NoCt	NoCt	NoCt	NoCt	NoCt	NoCt	NoCt	NoCt	NoCt	NoCt	NoCt	NoCt	NoCt	NoCt	NoCt	NoCt	NoCt	30.23	NoCt	NoCt	NoCt	NoCt	NoCt	NoCt	NoCt
119	NoCt	NoCt	NoCt	NoCt	NoCt	NoCt	NoCt	NoCt	NoCt	NoCt	NoCt	NoCt	NoCt	NoCt	NoCt	NoCt	NoCt	NoCt	NoCt	32.42	NoCt	NoCt	NoCt	NoCt	NoCt	NoCt	NoCt
120	NoCt	NoCt	NoCt	NoCt	NoCt	NoCt	NoCt	NoCt	NoCt	NoCt	NoCt	NoCt	NoCt	NoCt	NoCt	NoCt	NoCt	NoCt	NoCt	29.47	NoCt	NoCt	NoCt	NoCt	NoCt	NoCt	NoCt
121	NoCt	NoCt	NoCt	NoCt	NoCt	NoCt	NoCt	NoCt	NoCt	NoCt	NoCt	NoCt	NoCt	NoCt	NoCt	NoCt	NoCt	NoCt	NoCt	29.56	NoCt	NoCt	NoCt	NoCt	NoCt	NoCt	33.7
122	NoCt	NoCt	NoCt	NoCt	NoCt	NoCt	NoCt	NoCt	NoCt	NoCt	NoCt	NoCt	NoCt	NoCt	NoCt	NoCt	NoCt	NoCt	NoCt	26.32	NoCt	NoCt	NoCt	NoCt	NoCt	NoCt	NoCt
123	NoCt	NoCt	NoCt	NoCt	NoCt	NoCt	NoCt	NoCt	NoCt	NoCt	NoCt	NoCt	NoCt	NoCt	NoCt	NoCt	NoCt	NoCt	NoCt	29.07	NoCt	NoCt	NoCt	NoCt	NoCt	NoCt	NoCt
124	NoCt	NoCt	NoCt	NoCt	NoCt	NoCt	NoCt	NoCt	NoCt	28.39	NoCt	NoCt	NoCt	NoCt	NoCt	NoCt	NoCt	NoCt	NoCt	31.32	NoCt	NoCt	NoCt	NoCt	NoCt	NoCt	NoCt
125	NoCt	NoCt	NoCt	NoCt	NoCt	NoCt	NoCt	NoCt	NoCt	NoCt	NoCt	NoCt	NoCt	NoCt	NoCt	NoCt	NoCt	NoCt	NoCt	25.74	NoCt	NoCt	NoCt	NoCt	NoCt	NoCt	NoCt
126	NoCt	NoCt	NoCt	NoCt	NoCt	NoCt	NoCt	NoCt	NoCt	NoCt	NoCt	NoCt	NoCt	NoCt	NoCt	NoCt	NoCt	NoCt	NoCt	29.07	NoCt	NoCt	NoCt	NoCt	NoCt	NoCt	35.99
127	NoCt	NoCt	NoCt	NoCt	NoCt	NoCt	NoCt	NoCt	NoCt	NoCt	NoCt	NoCt	NoCt	NoCt	NoCt	NoCt	NoCt	NoCt	NoCt	24.52	39.65	NoCt	NoCt	NoCt	NoCt	35.85	NoCt
128	NoCt	NoCt	NoCt	NoCt	NoCt	NoCt	NoCt	NoCt	35.11	NoCt	NoCt	NoCt	NoCt	NoCt	NoCt	NoCt	NoCt	NoCt	NoCt	27.46	30.59	NoCt	NoCt	NoCt	NoCt	37.25	37.01
129	NoCt	NoCt	NoCt	NoCt	NoCt	NoCt	NoCt	NoCt	NoCt	NoCt	NoCt	NoCt	NoCt	NoCt	NoCt	NoCt	NoCt	NoCt	NoCt	29.13	NoCt	NoCt	NoCt	NoCt	NoCt	NoCt	NoCt
130	NoCt	NoCt	NoCt	NoCt	NoCt	NoCt	NoCt	NoCt	NoCt	NoCt	NoCt	NoCt	NoCt	NoCt	NoCt	NoCt	NoCt	NoCt	NoCt	28.66	NoCt	NoCt	NoCt	NoCt	NoCt	NoCt	NoCt
131	NoCt	NoCt	NoCt	NoCt	NoCt	NoCt	NoCt	NoCt	NoCt	NoCt	NoCt	NoCt	NoCt	NoCt	NoCt	NoCt	NoCt	NoCt	NoCt	28.57	NoCt	NoCt	NoCt	NoCt	NoCt	34.18	NoCt
132	NoCt	NoCt	NoCt	NoCt	NoCt	NoCt	NoCt	NoCt	NoCt	NoCt	NoCt	NoCt	NoCt	NoCt	NoCt	NoCt	NoCt	NoCt	NoCt	31.29	NoCt	NoCt	NoCt	NoCt	NoCt	NoCt	NoCt
133	NoCt	NoCt	NoCt	NoCt	NoCt	NoCt	NoCt	NoCt	NoCt	NoCt	NoCt	NoCt	NoCt	NoCt	NoCt	NoCt	NoCt	NoCt	NoCt	27.38	31.48	NoCt	NoCt	NoCt	NoCt	NoCt	NoCt
134	NoCt	NoCt	NoCt	NoCt	NoCt	NoCt	NoCt	NoCt	NoCt	NoCt	NoCt	NoCt	NoCt	NoCt	NoCt	NoCt	NoCt	NoCt	NoCt	25.12	NoCt	NoCt	NoCt	NoCt	NoCt	NoCt	NoCt
135	NoCt	NoCt	NoCt	NoCt	NoCt	NoCt	NoCt	NoCt	NoCt	NoCt	NoCt	NoCt	NoCt	NoCt	NoCt	NoCt	NoCt	NoCt	NoCt	26.3	NoCt	NoCt	NoCt	NoCt	NoCt	NoCt	NoCt
136	NoCt	NoCt	NoCt	NoCt	NoCt	NoCt	NoCt	NoCt	NoCt	NoCt	NoCt	NoCt	NoCt	NoCt	NoCt	NoCt	NoCt	NoCt	NoCt	30.38	NoCt	NoCt	NoCt	NoCt	NoCt	NoCt	NoCt
137	NoCt	NoCt	NoCt	NoCt	NoCt	NoCt	NoCt	NoCt	NoCt	NoCt	NoCt	NoCt	NoCt	NoCt	NoCt	NoCt	NoCt	NoCt	NoCt	28.12	NoCt	NoCt	NoCt	NoCt	NoCt	NoCt	NoCt
138	NoCt	NoCt	NoCt	NoCt	NoCt	NoCt	NoCt	NoCt	NoCt	NoCt	NoCt	NoCt	NoCt	NoCt	NoCt	NoCt	NoCt	NoCt	NoCt	27.16	NoCt	NoCt	NoCt	NoCt	NoCt	NoCt	NoCt
139	NoCt	NoCt	NoCt	NoCt	NoCt	NoCt	NoCt	NoCt	NoCt	NoCt	NoCt	NoCt	NoCt	NoCt	NoCt	NoCt	NoCt	NoCt	NoCt	30.24	NoCt	NoCt	NoCt	NoCt	NoCt	NoCt	NoCt
140	NoCt	NoCt	NoCt	NoCt	NoCt	NoCt	NoCt	NoCt	NoCt	NoCt	NoCt	NoCt	NoCt	NoCt	NoCt	NoCt	NoCt	NoCt	NoCt	26.96	NoCt	NoCt	NoCt	NoCt	NoCt	NoCt	NoCt
141	NoCt	NoCt	NoCt	NoCt	NoCt	NoCt	NoCt	NoCt	NoCt	NoCt	NoCt	NoCt	NoCt	NoCt	NoCt	NoCt	NoCt	NoCt	NoCt	28.95	NoCt	NoCt	NoCt	38.24	NoCt	NoCt	NoCt
142	NoCt	NoCt	NoCt	NoCt	NoCt	NoCt	NoCt	NoCt	NoCt	NoCt	NoCt	NoCt	NoCt	NoCt	NoCt	NoCt	NoCt	NoCt	NoCt	28.6	NoCt	NoCt	NoCt	NoCt	NoCt	NoCt	NoCt
143	NoCt	NoCt	NoCt	NoCt	NoCt	NoCt	NoCt	NoCt	NoCt	NoCt	NoCt	NoCt	NoCt	NoCt	NoCt	NoCt	NoCt	NoCt	NoCt	26.13	NoCt	NoCt	NoCt	NoCt	NoCt	NoCt	NoCt
144	24.07	NoCt	NoCt	NoCt	NoCt	NoCt	NoCt	NoCt	NoCt	NoCt	NoCt	NoCt	NoCt	NoCt	NoCt	NoCt	NoCt	NoCt	NoCt	27.51	NoCt	NoCt	NoCt	NoCt	NoCt	NoCt	NoCt
145	NoCt	NoCt	NoCt	NoCt	NoCt	NoCt	NoCt	NoCt	NoCt	NoCt	NoCt	NoCt	NoCt	NoCt	NoCt	NoCt	NoCt	NoCt	NoCt	25.06	NoCt	NoCt	NoCt	NoCt	NoCt	39.09	36.04
146	NoCt	NoCt	NoCt	NoCt	NoCt	NoCt	NoCt	NoCt	NoCt	NoCt	NoCt	NoCt	NoCt	NoCt	NoCt	NoCt	NoCt	NoCt	NoCt	33.6	NoCt	NoCt	NoCt	NoCt	NoCt	36.72	NoCt
147	NoCt	NoCt	NoCt	NoCt	NoCt	NoCt	NoCt	NoCt	NoCt	NoCt	NoCt	NoCt	NoCt	NoCt	NoCt	NoCt	NoCt	NoCt	NoCt	26.61	NoCt	NoCt	NoCt	NoCt	NoCt	NoCt	NoCt
148	NoCt	NoCt	NoCt	NoCt	NoCt	NoCt	NoCt	NoCt	NoCt	NoCt	NoCt	NoCt	NoCt	NoCt	NoCt	NoCt	NoCt	NoCt	NoCt	25.58	NoCt	NoCt	NoCt	NoCt	39.72	NoCt	NoCt
149	NoCt	NoCt	NoCt	NoCt	NoCt	NoCt	NoCt	NoCt	NoCt	NoCt	NoCt	NoCt	NoCt	NoCt	NoCt	NoCt	NoCt	NoCt	NoCt	29.8	NoCt	NoCt	NoCt	NoCt	NoCt	35.11	NoCt
150	NoCt	NoCt	NoCt	NoCt	NoCt	NoCt	NoCt	NoCt	NoCt	NoCt	NoCt	NoCt	NoCt	NoCt	NoCt	NoCt	NoCt	NoCt	NoCt	30.8	NoCt	NoCt	NoCt	NoCt	NoCt	NoCt	NoCt
151	NoCt	NoCt	NoCt	NoCt	NoCt	NoCt	NoCt	NoCt	NoCt	NoCt	NoCt	NoCt	NoCt	NoCt	NoCt	NoCt	NoCt	NoCt	NoCt	23.54	30.35	NoCt	NoCt	NoCt	NoCt	37.51	NoCt
152	NoCt	NoCt	NoCt	NoCt	NoCt	NoCt	NoCt	NoCt	33.42	NoCt	NoCt	NoCt	NoCt	NoCt	NoCt	NoCt	NoCt	NoCt	NoCt	29.44	NoCt	NoCt	NoCt	NoCt	NoCt	37.46	NoCt
153	NoCt	NoCt	NoCt	NoCt	NoCt	NoCt	NoCt	NoCt	NoCt	NoCt	NoCt	NoCt	NoCt	NoCt	NoCt	NoCt	NoCt	NoCt	NoCt	26.25	NoCt	NoCt	NoCt	NoCt	NoCt	NoCt	NoCt
154	NoCt	NoCt	NoCt	NoCt	NoCt	NoCt	NoCt	NoCt	NoCt	NoCt	NoCt	NoCt	NoCt	NoCt	NoCt	NoCt	NoCt	NoCt	NoCt	26.75	NoCt	NoCt	NoCt	NoCt	NoCt	40.07	NoCt
155	NoCt	NoCt	NoCt	NoCt	NoCt	NoCt	NoCt	NoCt	NoCt	NoCt	NoCt	NoCt	NoCt	NoCt	NoCt	NoCt	NoCt	NoCt	NoCt	25.44	NoCt	NoCt	NoCt	NoCt	NoCt	36.82	NoCt
156	NoCt	NoCt	NoCt	NoCt	NoCt	NoCt	NoCt	NoCt	NoCt	NoCt	NoCt	NoCt	NoCt	NoCt	NoCt	NoCt	NoCt	NoCt	NoCt	27	31.29	NoCt	NoCt	NoCt	NoCt	NoCt	NoCt
157	NoCt	NoCt	NoCt	NoCt	NoCt	NoCt	NoCt	NoCt	NoCt	NoCt	NoCt	NoCt	NoCt	NoCt	NoCt	NoCt	NoCt	NoCt	NoCt	24.71	32.24	NoCt	NoCt	NoCt	NoCt	NoCt	NoCt
158	NoCt	NoCt	NoCt	NoCt	NoCt	NoCt	NoCt	NoCt	NoCt	NoCt	NoCt	NoCt	NoCt	NoCt	NoCt	NoCt	NoCt	NoCt	NoCt	27.23	NoCt	NoCt	NoCt	NoCt	NoCt	38.93	NoCt
159	NoCt	NoCt	NoCt	NoCt	NoCt	NoCt	NoCt	NoCt	NoCt	NoCt	NoCt	NoCt	NoCt	NoCt	NoCt	NoCt	NoCt	NoCt	NoCt	26.8	31.31	NoCt	NoCt	NoCt	NoCt	NoCt	30.82
160	NoCt	NoCt	NoCt	NoCt	NoCt	NoCt	NoCt	NoCt	NoCt	NoCt	NoCt	NoCt	NoCt	NoCt	NoCt	NoCt	NoCt	NoCt	NoCt	30.88	NoCt	NoCt	NoCt	NoCt	NoCt	NoCt	NoCt
161	NoCt	NoCt	NoCt	NoCt	NoCt	NoCt	NoCt	NoCt	NoCt	NoCt	NoCt	NoCt	NoCt	NoCt	NoCt	NoCt	NoCt	NoCt	NoCt	29.68	NoCt	NoCt	NoCt	NoCt	NoCt	NoCt	NoCt
162	NoCt	NoCt	NoCt	NoCt	NoCt	NoCt	NoCt	NoCt	NoCt	NoCt	NoCt	NoCt	NoCt	NoCt	NoCt	NoCt	NoCt	NoCt	NoCt	25.39	NoCt	NoCt	NoCt	NoCt	NoCt	NoCt	NoCt
163	NoCt	NoCt	NoCt	NoCt	NoCt	NoCt	NoCt	NoCt	NoCt	NoCt	NoCt	NoCt	NoCt	NoCt	NoCt	NoCt	NoCt	NoCt	NoCt	27.48	NoCt	NoCt	NoCt	NoCt	NoCt	NoCt	NoCt
164	NoCt	NoCt	NoCt	NoCt	NoCt	NoCt	NoCt	NoCt	NoCt	NoCt	NoCt	NoCt	NoCt	NoCt	NoCt	NoCt	NoCt	NoCt	NoCt	30.11	NoCt	NoCt	NoCt	NoCt	NoCt	NoCt	NoCt
165	NoCt	NoCt	NoCt	NoCt	NoCt	NoCt	NoCt	NoCt	NoCt	NoCt	NoCt	NoCt	NoCt	NoCt	NoCt	NoCt	NoCt	NoCt	NoCt	25.58	NoCt	NoCt	NoCt	NoCt	NoCt	NoCt	NoCt
166	NoCt	NoCt	NoCt	NoCt	NoCt	NoCt	NoCt	NoCt	NoCt	NoCt	NoCt	NoCt	NoCt	NoCt	NoCt	NoCt	NoCt	NoCt	NoCt	26.16	NoCt	NoCt	NoCt	NoCt	NoCt	NoCt	NoCt
167	NoCt	NoCt	NoCt	NoCt	NoCt	NoCt	NoCt	NoCt	NoCt	NoCt	NoCt	NoCt	NoCt	NoCt	NoCt	NoCt	NoCt	NoCt	NoCt	27.01	NoCt	NoCt	NoCt	NoCt	NoCt	NoCt	NoCt
168	NoCt	NoCt	NoCt	NoCt	NoCt	NoCt	NoCt	NoCt	NoCt	NoCt	NoCt	NoCt	NoCt	NoCt	NoCt	NoCt	NoCt	NoCt	NoCt	26.65	NoCt	NoCt	NoCt	NoCt	NoCt	NoCt	NoCt
169	NoCt	NoCt	NoCt	NoCt	NoCt	NoCt	NoCt	NoCt	NoCt	NoCt	NoCt	NoCt	NoCt	NoCt	NoCt	NoCt	NoCt	NoCt	NoCt	26.33	NoCt	NoCt	NoCt	NoCt	NoCt	32.24	34.93
170	NoCt	NoCt	NoCt	NoCt	NoCt	NoCt	NoCt	NoCt	19.53	NoCt	NoCt	NoCt	NoCt	NoCt	34.68	NoCt	NoCt	NoCt	NoCt	26.73	NoCt	NoCt	NoCt	NoCt	NoCt	38	NoCt
171	36.01	NoCt	NoCt	NoCt	NoCt	NoCt	NoCt	NoCt	NoCt	NoCt	NoCt	NoCt	NoCt	NoCt	NoCt	NoCt	NoCt	NoCt	NoCt	27.26	39.61	NoCt	NoCt	NoCt	NoCt	NoCt	NoCt
172	NoCt	NoCt	NoCt	NoCt	NoCt	NoCt	NoCt	NoCt	NoCt	NoCt	NoCt	NoCt	NoCt	NoCt	NoCt	NoCt	NoCt	NoCt	NoCt	25.81	NoCt	NoCt	NoCt	NoCt	NoCt	NoCt	NoCt
173	NoCt	NoCt	NoCt	NoCt	NoCt	NoCt	NoCt	NoCt	NoCt	NoCt	NoCt	NoCt	NoCt	NoCt	NoCt	NoCt	NoCt	NoCt	NoCt	31.11	37.78	NoCt	NoCt	NoCt	NoCt	NoCt	NoCt
174	NoCt	NoCt	NoCt	NoCt	NoCt	NoCt	NoCt	NoCt	NoCt	NoCt	NoCt	NoCt	NoCt	NoCt	NoCt	NoCt	NoCt	NoCt	NoCt	32.1	NoCt	NoCt	NoCt	38.37	NoCt	NoCt	NoCt
175	NoCt	NoCt	NoCt	NoCt	NoCt	NoCt	NoCt	NoCt	NoCt	NoCt	NoCt	NoCt	NoCt	NoCt	NoCt	NoCt	NoCt	NoCt	NoCt	31.68	NoCt	NoCt	NoCt	NoCt	NoCt	NoCt	NoCt
176	NoCt	NoCt	NoCt	NoCt	NoCt	NoCt	NoCt	NoCt	NoCt	NoCt	NoCt	NoCt	NoCt	NoCt	NoCt	NoCt	NoCt	NoCt	NoCt	31.19	NoCt	NoCt	NoCt	NoCt	NoCt	NoCt	NoCt
177	NoCt	NoCt	NoCt	NoCt	NoCt	NoCt	NoCt	NoCt	NoCt	NoCt	NoCt	NoCt	NoCt	NoCt	NoCt	NoCt	NoCt	NoCt	NoCt	31.23	NoCt	NoCt	NoCt	NoCt	NoCt	NoCt	NoCt
178	NoCt	NoCt	NoCt	NoCt	NoCt	NoCt	NoCt	NoCt	NoCt	NoCt	NoCt	NoCt	NoCt	NoCt	NoCt	NoCt	NoCt	NoCt	NoCt	29.02	NoCt	NoCt	NoCt	NoCt	NoCt	NoCt	NoCt
179	NoCt	NoCt	NoCt	NoCt	NoCt	NoCt	NoCt	NoCt	NoCt	NoCt	NoCt	NoCt	NoCt	NoCt	NoCt	NoCt	NoCt	NoCt	NoCt	34.61	NoCt	NoCt	NoCt	NoCt	NoCt	NoCt	NoCt
180	NoCt	NoCt	NoCt	NoCt	NoCt	NoCt	NoCt	NoCt	NoCt	NoCt	NoCt	NoCt	NoCt	NoCt	NoCt	NoCt	NoCt	NoCt	NoCt	28.3	33.6	NoCt	NoCt	NoCt	NoCt	NoCt	NoCt
181	NoCt	NoCt	NoCt	NoCt	NoCt	NoCt	NoCt	NoCt	NoCt	NoCt	NoCt	NoCt	NoCt	NoCt	NoCt	NoCt	NoCt	NoCt	NoCt	29.48	NoCt	NoCt	NoCt	NoCt	NoCt	NoCt	NoCt
182	NoCt	NoCt	NoCt	NoCt	NoCt	NoCt	NoCt	NoCt	NoCt	NoCt	NoCt	NoCt	NoCt	NoCt	NoCt	NoCt	NoCt	NoCt	NoCt	26.01	NoCt	NoCt	NoCt	NoCt	NoCt	NoCt	NoCt
183	NoCt	NoCt	NoCt	NoCt	NoCt	NoCt	NoCt	NoCt	NoCt	NoCt	NoCt	NoCt	NoCt	NoCt	NoCt	NoCt	NoCt	NoCt	NoCt	31.26	NoCt	NoCt	NoCt	NoCt	NoCt	NoCt	NoCt
184	NoCt	NoCt	NoCt	NoCt	NoCt	NoCt	NoCt	NoCt	NoCt	NoCt	NoCt	NoCt	NoCt	NoCt	NoCt	NoCt	NoCt	NoCt	NoCt	32.64	NoCt	NoCt	NoCt	NoCt	NoCt	38.96	NoCt
185	NoCt	NoCt	NoCt	NoCt	NoCt	NoCt	NoCt	NoCt	NoCt	NoCt	NoCt	NoCt	NoCt	NoCt	NoCt	NoCt	NoCt	NoCt	NoCt	28.76	33.58	NoCt	NoCt	NoCt	NoCt	NoCt	NoCt
186	NoCt	NoCt	NoCt	NoCt	NoCt	NoCt	NoCt	NoCt	NoCt	NoCt	NoCt	NoCt	NoCt	NoCt	NoCt	NoCt	NoCt	NoCt	NoCt	26.02	33.99	NoCt	NoCt	NoCt	NoCt	30.82	NoCt
187	NoCt	NoCt	NoCt	NoCt	NoCt	NoCt	NoCt	NoCt	NoCt	NoCt	NoCt	NoCt	NoCt	NoCt	NoCt	NoCt	NoCt	NoCt	NoCt	31.86	NoCt	NoCt	NoCt	NoCt	NoCt	NoCt	NoCt
188	NoCt	NoCt	NoCt	NoCt	NoCt	NoCt	NoCt	NoCt	NoCt	NoCt	NoCt	NoCt	NoCt	NoCt	NoCt	NoCt	NoCt	NoCt	NoCt	27.51	30.4	NoCt	NoCt	NoCt	NoCt	35.59	NoCt
189	NoCt	NoCt	NoCt	NoCt	NoCt	NoCt	NoCt	NoCt	NoCt	NoCt	NoCt	NoCt	NoCt	NoCt	NoCt	NoCt	NoCt	NoCt	NoCt	28.55	40.12	NoCt	NoCt	NoCt	NoCt	NoCt	NoCt
190	NoCt	NoCt	NoCt	NoCt	NoCt	NoCt	NoCt	NoCt	NoCt	NoCt	NoCt	NoCt	NoCt	NoCt	NoCt	NoCt	NoCt	NoCt	NoCt	28	33.29	NoCt	NoCt	NoCt	NoCt	35.16	35.11
191	NoCt	NoCt	NoCt	NoCt	NoCt	NoCt	NoCt	NoCt	NoCt	NoCt	NoCt	NoCt	NoCt	NoCt	NoCt	NoCt	NoCt	NoCt	NoCt	32.28	NoCt	NoCt	NoCt	NoCt	NoCt	NoCt	NoCt
192	NoCt	NoCt	NoCt	NoCt	NoCt	NoCt	NoCt	NoCt	NoCt	NoCt	NoCt	NoCt	NoCt	NoCt	NoCt	NoCt	NoCt	NoCt	NoCt	27.1	34.93	NoCt	NoCt	NoCt	NoCt	33.18	NoCt
193	NoCt	NoCt	NoCt	NoCt	NoCt	NoCt	NoCt	NoCt	NoCt	NoCt	NoCt	NoCt	NoCt	NoCt	NoCt	NoCt	NoCt	NoCt	NoCt	28.46	NoCt	NoCt	NoCt	NoCt	NoCt	38.74	31.14
194	NoCt	NoCt	NoCt	NoCt	NoCt	NoCt	NoCt	NoCt	NoCt	NoCt	NoCt	NoCt	NoCt	NoCt	NoCt	NoCt	NoCt	NoCt	NoCt	28.07	NoCt	NoCt	NoCt	NoCt	NoCt	NoCt	NoCt
195	NoCt	NoCt	NoCt	NoCt	NoCt	NoCt	NoCt	NoCt	NoCt	NoCt	NoCt	NoCt	NoCt	NoCt	NoCt	NoCt	NoCt	NoCt	NoCt	29.15	34.7	NoCt	NoCt	NoCt	NoCt	34.63	34.25
196	NoCt	NoCt	NoCt	NoCt	NoCt	NoCt	NoCt	NoCt	NoCt	NoCt	NoCt	NoCt	NoCt	NoCt	NoCt	NoCt	NoCt	NoCt	NoCt	28.87	NoCt	NoCt	NoCt	NoCt	NoCt	NoCt	NoCt
197	NoCt	NoCt	NoCt	NoCt	NoCt	NoCt	NoCt	NoCt	NoCt	NoCt	NoCt	NoCt	NoCt	NoCt	NoCt	NoCt	NoCt	NoCt	NoCt	27.26	NoCt	NoCt	NoCt	NoCt	NoCt	35.03	NoCt
198	NoCt	NoCt	NoCt	NoCt	NoCt	NoCt	NoCt	NoCt	36.33	NoCt	NoCt	NoCt	NoCt	NoCt	NoCt	NoCt	NoCt	NoCt	NoCt	30.49	NoCt	NoCt	NoCt	NoCt	NoCt	NoCt	36.02
199	NoCt	NoCt	NoCt	NoCt	NoCt	NoCt	NoCt	NoCt	NoCt	NoCt	NoCt	NoCt	NoCt	NoCt	NoCt	NoCt	NoCt	NoCt	NoCt	26	29.76	NoCt	NoCt	NoCt	NoCt	32.34	NoCt
200	NoCt	NoCt	NoCt	NoCt	NoCt	NoCt	NoCt	NoCt	NoCt	NoCt	NoCt	NoCt	NoCt	NoCt	NoCt	NoCt	NoCt	NoCt	NoCt	25.65	32.8	NoCt	NoCt	NoCt	NoCt	34.55	NoCt
201	NoCt	NoCt	NoCt	NoCt	NoCt	NoCt	NoCt	NoCt	NoCt	NoCt	NoCt	NoCt	NoCt	NoCt	NoCt	NoCt	NoCt	NoCt	NoCt	24.62	NoCt	NoCt	NoCt	NoCt	NoCt	37.91	NoCt
202	NoCt	NoCt	NoCt	NoCt	NoCt	NoCt	NoCt	NoCt	NoCt	NoCt	NoCt	NoCt	NoCt	NoCt	NoCt	NoCt	NoCt	NoCt	NoCt	26.18	NoCt	NoCt	NoCt	42.43	32.81	32.11	NoCt
203	NoCt	NoCt	NoCt	NoCt	NoCt	NoCt	NoCt	NoCt	NoCt	NoCt	NoCt	NoCt	NoCt	NoCt	NoCt	NoCt	NoCt	NoCt	NoCt	26.63	35.86	NoCt	NoCt	NoCt	36.04	NoCt	NoCt
204	NoCt	37.62	NoCt	NoCt	NoCt	NoCt	NoCt	NoCt	NoCt	NoCt	NoCt	NoCt	NoCt	NoCt	NoCt	NoCt	NoCt	NoCt	NoCt	28.1	NoCt	NoCt	NoCt	NoCt	NoCt	36.9	NoCt
205	NoCt	NoCt	NoCt	NoCt	NoCt	NoCt	NoCt	NoCt	NoCt	NoCt	NoCt	NoCt	NoCt	NoCt	NoCt	NoCt	NoCt	NoCt	NoCt	24.97	NoCt	NoCt	NoCt	NoCt	NoCt	36.28	NoCt
206	NoCt	NoCt	NoCt	NoCt	NoCt	NoCt	NoCt	NoCt	NoCt	NoCt	NoCt	NoCt	NoCt	NoCt	NoCt	NoCt	NoCt	NoCt	NoCt	27.98	NoCt	NoCt	NoCt	NoCt	NoCt	NoCt	NoCt
207	NoCt	NoCt	NoCt	NoCt	NoCt	NoCt	NoCt	NoCt	NoCt	NoCt	NoCt	NoCt	NoCt	NoCt	NoCt	NoCt	NoCt	NoCt	NoCt	25.62	NoCt	NoCt	NoCt	NoCt	NoCt	33.42	NoCt
208	NoCt	NoCt	NoCt	NoCt	NoCt	NoCt	NoCt	NoCt	NoCt	NoCt	NoCt	NoCt	NoCt	NoCt	NoCt	NoCt	NoCt	NoCt	NoCt	24.12	33.42	NoCt	NoCt	NoCt	NoCt	32.37	27.82
209	NoCt	NoCt	NoCt	NoCt	NoCt	NoCt	NoCt	NoCt	NoCt	NoCt	NoCt	NoCt	NoCt	NoCt	NoCt	NoCt	NoCt	NoCt	NoCt	26.2	NoCt	NoCt	NoCt	NoCt	NoCt	35.87	NoCt
210	NoCt	NoCt	NoCt	NoCt	NoCt	NoCt	NoCt	NoCt	NoCt	NoCt	NoCt	NoCt	NoCt	NoCt	NoCt	NoCt	NoCt	NoCt	NoCt	25.75	NoCt	NoCt	NoCt	NoCt	NoCt	NoCt	NoCt
211	NoCt	NoCt	NoCt	NoCt	NoCt	NoCt	NoCt	NoCt	NoCt	NoCt	NoCt	NoCt	NoCt	NoCt	NoCt	NoCt	NoCt	NoCt	NoCt	29.16	NoCt	NoCt	NoCt	NoCt	NoCt	NoCt	NoCt
212	NoCt	NoCt	NoCt	NoCt	NoCt	NoCt	NoCt	NoCt	NoCt	NoCt	NoCt	NoCt	NoCt	NoCt	NoCt	NoCt	NoCt	NoCt	NoCt	27.75	NoCt	NoCt	NoCt	NoCt	NoCt	38.85	NoCt
213	NoCt	NoCt	NoCt	NoCt	NoCt	NoCt	NoCt	NoCt	NoCt	NoCt	NoCt	NoCt	NoCt	NoCt	NoCt	NoCt	NoCt	NoCt	NoCt	27	NoCt	NoCt	NoCt	NoCt	NoCt	29.55	NoCt
214	NoCt	NoCt	NoCt	NoCt	NoCt	NoCt	NoCt	NoCt	NoCt	NoCt	NoCt	NoCt	NoCt	NoCt	NoCt	NoCt	NoCt	NoCt	NoCt	27.73	NoCt	NoCt	NoCt	NoCt	NoCt	36.84	NoCt
215	NoCt	NoCt	NoCt	NoCt	NoCt	NoCt	NoCt	NoCt	NoCt	NoCt	NoCt	NoCt	NoCt	NoCt	NoCt	NoCt	NoCt	NoCt	NoCt	27.17	NoCt	NoCt	NoCt	38.5	NoCt	38.03	NoCt
216	NoCt	NoCt	NoCt	NoCt	NoCt	NoCt	NoCt	NoCt	NoCt	NoCt	NoCt	NoCt	NoCt	NoCt	NoCt	NoCt	NoCt	NoCt	NoCt	29.02	NoCt	NoCt	NoCt	NoCt	NoCt	NoCt	NoCt
217	NoCt	NoCt	NoCt	NoCt	NoCt	NoCt	NoCt	NoCt	39.68	NoCt	NoCt	NoCt	NoCt	NoCt	NoCt	NoCt	NoCt	NoCt	NoCt	27.27	NoCt	NoCt	NoCt	NoCt	NoCt	NoCt	NoCt
218	NoCt	NoCt	NoCt	NoCt	NoCt	NoCt	NoCt	NoCt	NoCt	NoCt	NoCt	NoCt	NoCt	NoCt	NoCt	NoCt	NoCt	NoCt	NoCt	27.68	NoCt	NoCt	34	NoCt	NoCt	NoCt	NoCt
219	NoCt	NoCt	NoCt	NoCt	NoCt	NoCt	NoCt	NoCt	NoCt	NoCt	NoCt	NoCt	NoCt	NoCt	NoCt	NoCt	NoCt	NoCt	NoCt	27.04	NoCt	NoCt	NoCt	NoCt	NoCt	NoCt	NoCt
220	NoCt	NoCt	NoCt	NoCt	NoCt	NoCt	NoCt	NoCt	NoCt	NoCt	NoCt	NoCt	NoCt	NoCt	NoCt	NoCt	NoCt	NoCt	NoCt	27.46	NoCt	NoCt	NoCt	NoCt	NoCt	36.85	NoCt
221	NoCt	NoCt	NoCt	NoCt	NoCt	NoCt	NoCt	NoCt	NoCt	NoCt	NoCt	NoCt	NoCt	NoCt	NoCt	NoCt	NoCt	NoCt	NoCt	27.64	NoCt	NoCt	NoCt	NoCt	NoCt	NoCt	34.47
222	NoCt	NoCt	NoCt	NoCt	NoCt	NoCt	NoCt	NoCt	NoCt	NoCt	NoCt	NoCt	NoCt	NoCt	NoCt	NoCt	NoCt	NoCt	NoCt	26.18	NoCt	NoCt	NoCt	NoCt	NoCt	NoCt	NoCt
223	NoCt	NoCt	NoCt	NoCt	NoCt	NoCt	NoCt	NoCt	NoCt	NoCt	NoCt	NoCt	NoCt	NoCt	NoCt	NoCt	NoCt	NoCt	NoCt	26.67	NoCt	NoCt	NoCt	NoCt	NoCt	NoCt	NoCt
224	NoCt	NoCt	NoCt	NoCt	27.66	NoCt	NoCt	NoCt	NoCt	NoCt	NoCt	NoCt	NoCt	NoCt	NoCt	NoCt	NoCt	NoCt	NoCt	27.05	NoCt	NoCt	NoCt	NoCt	NoCt	NoCt	NoCt
225	NoCt	NoCt	NoCt	NoCt	NoCt	NoCt	NoCt	NoCt	NoCt	NoCt	NoCt	NoCt	NoCt	NoCt	NoCt	NoCt	NoCt	NoCt	NoCt	25.64	NoCt	NoCt	NoCt	NoCt	NoCt	NoCt	NoCt
226	NoCt	NoCt	NoCt	NoCt	NoCt	NoCt	NoCt	NoCt	NoCt	NoCt	NoCt	NoCt	NoCt	NoCt	NoCt	NoCt	NoCt	NoCt	NoCt	24.85	NoCt	NoCt	NoCt	NoCt	NoCt	NoCt	NoCt
227	NoCt	NoCt	NoCt	NoCt	NoCt	NoCt	NoCt	NoCt	NoCt	NoCt	NoCt	NoCt	NoCt	NoCt	NoCt	NoCt	NoCt	NoCt	NoCt	26.93	NoCt	NoCt	NoCt	NoCt	NoCt	NoCt	NoCt
228	NoCt	NoCt	NoCt	NoCt	NoCt	NoCt	NoCt	NoCt	NoCt	NoCt	NoCt	NoCt	NoCt	NoCt	NoCt	NoCt	NoCt	NoCt	NoCt	29.01	NoCt	NoCt	NoCt	NoCt	NoCt	NoCt	NoCt
229	NoCt	NoCt	NoCt	NoCt	NoCt	NoCt	NoCt	NoCt	NoCt	NoCt	NoCt	NoCt	NoCt	NoCt	NoCt	NoCt	NoCt	NoCt	NoCt	25.63	NoCt	NoCt	NoCt	NoCt	NoCt	NoCt	NoCt
230	NoCt	NoCt	NoCt	NoCt	NoCt	NoCt	NoCt	NoCt	NoCt	NoCt	NoCt	NoCt	NoCt	NoCt	NoCt	NoCt	NoCt	NoCt	NoCt	25.71	NoCt	NoCt	NoCt	NoCt	NoCt	NoCt	NoCt
231	NoCt	NoCt	NoCt	NoCt	NoCt	NoCt	NoCt	NoCt	NoCt	NoCt	NoCt	NoCt	NoCt	NoCt	NoCt	NoCt	NoCt	NoCt	NoCt	26.34	NoCt	NoCt	NoCt	NoCt	NoCt	NoCt	35.41
232	NoCt	NoCt	NoCt	NoCt	NoCt	NoCt	NoCt	NoCt	NoCt	NoCt	NoCt	NoCt	NoCt	NoCt	NoCt	NoCt	NoCt	NoCt	NoCt	26.89	32.94	NoCt	NoCt	NoCt	NoCt	NoCt	NoCt
233	NoCt	NoCt	NoCt	NoCt	NoCt	NoCt	NoCt	NoCt	NoCt	NoCt	NoCt	NoCt	NoCt	NoCt	NoCt	NoCt	NoCt	NoCt	NoCt	28.72	NoCt	NoCt	NoCt	41.07	NoCt	NoCt	NoCt
234	NoCt	NoCt	NoCt	NoCt	NoCt	NoCt	NoCt	NoCt	NoCt	NoCt	NoCt	NoCt	NoCt	NoCt	NoCt	NoCt	NoCt	NoCt	NoCt	26.36	35.01	NoCt	NoCt	NoCt	NoCt	NoCt	NoCt
235	NoCt	NoCt	NoCt	NoCt	NoCt	NoCt	NoCt	NoCt	NoCt	NoCt	NoCt	NoCt	NoCt	NoCt	NoCt	NoCt	NoCt	NoCt	NoCt	27.19	NoCt	NoCt	NoCt	NoCt	NoCt	33.71	NoCt
236	NoCt	NoCt	NoCt	NoCt	NoCt	NoCt	NoCt	NoCt	30.81	NoCt	NoCt	NoCt	NoCt	NoCt	NoCt	NoCt	NoCt	NoCt	NoCt	24.27	27.98	NoCt	NoCt	NoCt	NoCt	NoCt	NoCt
237	NoCt	NoCt	NoCt	NoCt	NoCt	NoCt	NoCt	NoCt	NoCt	NoCt	NoCt	NoCt	NoCt	NoCt	NoCt	NoCt	NoCt	NoCt	NoCt	26.73	NoCt	NoCt	NoCt	NoCt	NoCt	NoCt	NoCt
238	NoCt	NoCt	NoCt	NoCt	NoCt	NoCt	NoCt	NoCt	NoCt	NoCt	NoCt	NoCt	NoCt	NoCt	NoCt	NoCt	NoCt	NoCt	NoCt	25.63	NoCt	NoCt	NoCt	NoCt	NoCt	NoCt	NoCt
239	NoCt	NoCt	NoCt	NoCt	NoCt	NoCt	NoCt	NoCt	NoCt	NoCt	NoCt	NoCt	NoCt	NoCt	NoCt	NoCt	NoCt	NoCt	NoCt	27.04	NoCt	NoCt	NoCt	NoCt	NoCt	NoCt	NoCt
240	NoCt	NoCt	NoCt	NoCt	NoCt	NoCt	NoCt	NoCt	NoCt	NoCt	NoCt	NoCt	NoCt	NoCt	NoCt	NoCt	NoCt	NoCt	NoCt	26.73	NoCt	NoCt	NoCt	NoCt	NoCt	NoCt	NoCt
241	NoCt	NoCt	NoCt	NoCt	NoCt	NoCt	NoCt	NoCt	NoCt	NoCt	NoCt	NoCt	NoCt	NoCt	NoCt	NoCt	NoCt	NoCt	NoCt	27.87	NoCt	NoCt	NoCt	NoCt	NoCt	37.75	NoCt
242	NoCt	NoCt	NoCt	NoCt	NoCt	NoCt	NoCt	NoCt	NoCt	NoCt	NoCt	NoCt	NoCt	NoCt	NoCt	NoCt	NoCt	NoCt	NoCt	25.43	NoCt	NoCt	NoCt	NoCt	NoCt	NoCt	NoCt
243	NoCt	NoCt	NoCt	NoCt	NoCt	NoCt	NoCt	NoCt	NoCt	NoCt	NoCt	NoCt	NoCt	NoCt	NoCt	NoCt	NoCt	NoCt	NoCt	28.5	NoCt	NoCt	NoCt	NoCt	NoCt	NoCt	NoCt
244	NoCt	NoCt	NoCt	NoCt	NoCt	NoCt	NoCt	NoCt	NoCt	NoCt	NoCt	NoCt	NoCt	NoCt	NoCt	NoCt	NoCt	NoCt	NoCt	26.71	NoCt	NoCt	NoCt	NoCt	NoCt	38.8	NoCt
245	NoCt	NoCt	NoCt	NoCt	NoCt	NoCt	NoCt	NoCt	NoCt	NoCt	NoCt	NoCt	NoCt	NoCt	NoCt	NoCt	NoCt	NoCt	NoCt	25.7	NoCt	NoCt	NoCt	NoCt	NoCt	NoCt	NoCt
246	NoCt	NoCt	NoCt	NoCt	NoCt	NoCt	NoCt	NoCt	NoCt	NoCt	NoCt	NoCt	NoCt	NoCt	NoCt	NoCt	NoCt	NoCt	NoCt	26.34	NoCt	NoCt	NoCt	NoCt	NoCt	38.26	NoCt
247	NoCt	NoCt	NoCt	NoCt	NoCt	NoCt	NoCt	NoCt	NoCt	NoCt	NoCt	NoCt	NoCt	NoCt	NoCt	NoCt	NoCt	NoCt	NoCt	25.69	NoCt	NoCt	NoCt	NoCt	NoCt	NoCt	NoCt
248	NoCt	NoCt	27.98	NoCt	NoCt	NoCt	NoCt	35.92	NoCt	NoCt	NoCt	NoCt	NoCt	NoCt	NoCt	NoCt	NoCt	NoCt	NoCt	30.46	NoCt	NoCt	NoCt	NoCt	NoCt	NoCt	NoCt
249	NoCt	NoCt	NoCt	NoCt	NoCt	NoCt	NoCt	NoCt	37.58	NoCt	NoCt	NoCt	NoCt	NoCt	NoCt	NoCt	NoCt	NoCt	NoCt	25.28	26.66	NoCt	NoCt	NoCt	NoCt	NoCt	NoCt
250	NoCt	NoCt	NoCt	NoCt	NoCt	NoCt	NoCt	NoCt	NoCt	NoCt	NoCt	NoCt	NoCt	NoCt	NoCt	NoCt	NoCt	NoCt	NoCt	28.34	NoCt	NoCt	NoCt	NoCt	NoCt	NoCt	33.23
251	NoCt	NoCt	NoCt	NoCt	NoCt	NoCt	NoCt	NoCt	NoCt	NoCt	NoCt	NoCt	NoCt	NoCt	NoCt	NoCt	NoCt	NoCt	NoCt	24.38	NoCt	NoCt	NoCt	NoCt	NoCt	36.76	NoCt
252	NoCt	NoCt	NoCt	NoCt	NoCt	NoCt	NoCt	NoCt	NoCt	NoCt	NoCt	NoCt	NoCt	NoCt	NoCt	NoCt	NoCt	NoCt	NoCt	27.77	NoCt	NoCt	NoCt	NoCt	NoCt	NoCt	NoCt
253	NoCt	NoCt	NoCt	NoCt	NoCt	NoCt	NoCt	NoCt	NoCt	34.22	NoCt	NoCt	NoCt	NoCt	NoCt	NoCt	NoCt	NoCt	NoCt	23.4	NoCt	NoCt	NoCt	NoCt	NoCt	36.46	NoCt
254	NoCt	NoCt	NoCt	NoCt	NoCt	NoCt	NoCt	NoCt	NoCt	NoCt	NoCt	NoCt	NoCt	NoCt	NoCt	NoCt	NoCt	NoCt	NoCt	28.09	NoCt	NoCt	NoCt	NoCt	NoCt	NoCt	NoCt
255	NoCt	NoCt	NoCt	NoCt	NoCt	NoCt	NoCt	NoCt	NoCt	NoCt	NoCt	NoCt	NoCt	NoCt	NoCt	NoCt	NoCt	NoCt	NoCt	25.02	NoCt	NoCt	NoCt	NoCt	NoCt	NoCt	NoCt
256	NoCt	NoCt	NoCt	NoCt	NoCt	NoCt	NoCt	NoCt	NoCt	NoCt	NoCt	NoCt	NoCt	NoCt	NoCt	NoCt	NoCt	NoCt	NoCt	24.6	NoCt	NoCt	NoCt	NoCt	NoCt	NoCt	NoCt
257	NoCt	NoCt	NoCt	NoCt	NoCt	NoCt	NoCt	NoCt	NoCt	NoCt	NoCt	NoCt	NoCt	NoCt	NoCt	NoCt	NoCt	NoCt	NoCt	25.59	NoCt	NoCt	NoCt	NoCt	NoCt	NoCt	NoCt
258	NoCt	NoCt	NoCt	NoCt	NoCt	NoCt	NoCt	NoCt	NoCt	NoCt	NoCt	NoCt	NoCt	NoCt	NoCt	NoCt	NoCt	NoCt	NoCt	23.48	NoCt	NoCt	NoCt	38.4	NoCt	NoCt	NoCt
259	NoCt	NoCt	NoCt	NoCt	NoCt	NoCt	NoCt	NoCt	NoCt	NoCt	NoCt	NoCt	NoCt	NoCt	NoCt	NoCt	NoCt	NoCt	NoCt	25.48	NoCt	NoCt	NoCt	NoCt	NoCt	NoCt	NoCt
260	NoCt	NoCt	NoCt	NoCt	NoCt	NoCt	NoCt	NoCt	NoCt	NoCt	NoCt	NoCt	NoCt	NoCt	NoCt	NoCt	NoCt	NoCt	NoCt	25.21	NoCt	NoCt	NoCt	NoCt	NoCt	NoCt	NoCt
261	NoCt	NoCt	NoCt	NoCt	NoCt	NoCt	NoCt	NoCt	NoCt	NoCt	NoCt	NoCt	NoCt	NoCt	NoCt	NoCt	NoCt	NoCt	NoCt	25.2	NoCt	NoCt	NoCt	NoCt	NoCt	33.28	NoCt
262	NoCt	NoCt	NoCt	NoCt	NoCt	NoCt	NoCt	NoCt	NoCt	NoCt	NoCt	NoCt	NoCt	NoCt	NoCt	NoCt	NoCt	NoCt	NoCt	23.94	NoCt	NoCt	NoCt	NoCt	NoCt	NoCt	NoCt
263	NoCt	NoCt	NoCt	NoCt	NoCt	NoCt	NoCt	NoCt	NoCt	NoCt	NoCt	NoCt	NoCt	NoCt	NoCt	NoCt	NoCt	NoCt	NoCt	26	NoCt	NoCt	NoCt	NoCt	NoCt	38.15	34.32
264	NoCt	NoCt	NoCt	NoCt	NoCt	NoCt	NoCt	NoCt	NoCt	NoCt	NoCt	NoCt	NoCt	NoCt	NoCt	NoCt	NoCt	NoCt	NoCt	25.41	NoCt	NoCt	NoCt	NoCt	NoCt	NoCt	NoCt
265	NoCt	NoCt	NoCt	NoCt	NoCt	NoCt	NoCt	NoCt	NoCt	NoCt	NoCt	NoCt	NoCt	NoCt	NoCt	NoCt	NoCt	NoCt	NoCt	25.24	NoCt	NoCt	NoCt	NoCt	NoCt	NoCt	NoCt
266	NoCt	NoCt	NoCt	NoCt	NoCt	NoCt	NoCt	NoCt	NoCt	NoCt	NoCt	NoCt	NoCt	NoCt	NoCt	NoCt	NoCt	NoCt	NoCt	27.44	NoCt	NoCt	NoCt	NoCt	NoCt	NoCt	NoCt
267	NoCt	NoCt	NoCt	NoCt	NoCt	NoCt	NoCt	NoCt	NoCt	NoCt	NoCt	NoCt	NoCt	NoCt	NoCt	NoCt	NoCt	NoCt	NoCt	24.42	NoCt	NoCt	NoCt	NoCt	NoCt	NoCt	NoCt
268	NoCt	NoCt	NoCt	NoCt	NoCt	NoCt	NoCt	NoCt	NoCt	NoCt	NoCt	NoCt	NoCt	NoCt	NoCt	NoCt	NoCt	NoCt	NoCt	24.98	NoCt	NoCt	NoCt	NoCt	NoCt	NoCt	NoCt
269	NoCt	NoCt	NoCt	NoCt	NoCt	NoCt	NoCt	NoCt	NoCt	NoCt	NoCt	NoCt	NoCt	NoCt	NoCt	NoCt	NoCt	NoCt	NoCt	NoCt	NoCt	NoCt	NoCt	NoCt	NoCt	NoCt	NoCt
270	NoCt	NoCt	NoCt	NoCt	NoCt	NoCt	NoCt	NoCt	NoCt	NoCt	NoCt	NoCt	NoCt	NoCt	NoCt	NoCt	NoCt	NoCt	NoCt	26.46	NoCt	NoCt	NoCt	NoCt	NoCt	NoCt	NoCt
271	NoCt	NoCt	NoCt	NoCt	NoCt	NoCt	NoCt	NoCt	NoCt	NoCt	NoCt	NoCt	NoCt	NoCt	NoCt	NoCt	NoCt	NoCt	NoCt	24.97	NoCt	NoCt	NoCt	NoCt	NoCt	NoCt	34.63
272	NoCt	NoCt	NoCt	NoCt	NoCt	NoCt	NoCt	NoCt	NoCt	NoCt	NoCt	NoCt	NoCt	NoCt	NoCt	NoCt	NoCt	NoCt	NoCt	22.83	NoCt	NoCt	NoCt	NoCt	NoCt	NoCt	NoCt
273	NoCt	NoCt	NoCt	NoCt	NoCt	NoCt	NoCt	NoCt	NoCt	NoCt	NoCt	NoCt	NoCt	NoCt	NoCt	NoCt	NoCt	NoCt	NoCt	23.4	NoCt	NoCt	NoCt	NoCt	NoCt	NoCt	NoCt
274	NoCt	NoCt	NoCt	NoCt	NoCt	NoCt	NoCt	NoCt	29.53	29.62	NoCt	NoCt	NoCt	NoCt	NoCt	NoCt	NoCt	NoCt	36.13	21.23	NoCt	NoCt	NoCt	NoCt	NoCt	NoCt	NoCt
275	NoCt	NoCt	NoCt	NoCt	NoCt	NoCt	NoCt	NoCt	NoCt	NoCt	NoCt	NoCt	NoCt	NoCt	NoCt	NoCt	NoCt	NoCt	NoCt	29.23	NoCt	NoCt	NoCt	NoCt	NoCt	NoCt	NoCt
276	NoCt	NoCt	NoCt	NoCt	NoCt	NoCt	NoCt	NoCt	NoCt	NoCt	NoCt	NoCt	NoCt	NoCt	NoCt	NoCt	NoCt	NoCt	NoCt	27.3	NoCt	NoCt	NoCt	42	NoCt	NoCt	NoCt
277	NoCt	NoCt	NoCt	NoCt	NoCt	NoCt	NoCt	NoCt	NoCt	NoCt	NoCt	NoCt	NoCt	NoCt	NoCt	NoCt	NoCt	NoCt	NoCt	24.24	29.59	NoCt	NoCt	NoCt	NoCt	NoCt	28.31
278	NoCt	NoCt	18.51	NoCt	NoCt	NoCt	NoCt	NoCt	NoCt	NoCt	NoCt	NoCt	NoCt	NoCt	NoCt	NoCt	NoCt	NoCt	NoCt	21.4	NoCt	NoCt	NoCt	NoCt	NoCt	NoCt	20.21
279	NoCt	NoCt	NoCt	NoCt	19.73	NoCt	NoCt	NoCt	35.51	NoCt	NoCt	NoCt	NoCt	NoCt	NoCt	NoCt	NoCt	NoCt	NoCt	24.23	NoCt	NoCt	NoCt	NoCt	NoCt	32.41	NoCt
280	NoCt	NoCt	NoCt	NoCt	NoCt	NoCt	NoCt	NoCt	NoCt	NoCt	NoCt	NoCt	NoCt	NoCt	NoCt	NoCt	NoCt	NoCt	NoCt	27.21	34.66	NoCt	NoCt	NoCt	NoCt	NoCt	NoCt
281	NoCt	NoCt	NoCt	NoCt	NoCt	NoCt	NoCt	NoCt	NoCt	NoCt	NoCt	NoCt	NoCt	NoCt	NoCt	NoCt	NoCt	NoCt	NoCt	27.14	NoCt	NoCt	NoCt	NoCt	NoCt	NoCt	NoCt
282	NoCt	NoCt	NoCt	NoCt	NoCt	NoCt	NoCt	NoCt	NoCt	NoCt	NoCt	NoCt	NoCt	NoCt	NoCt	NoCt	NoCt	NoCt	NoCt	23.03	NoCt	NoCt	NoCt	NoCt	NoCt	NoCt	NoCt
283	NoCt	NoCt	NoCt	NoCt	NoCt	NoCt	NoCt	NoCt	NoCt	NoCt	NoCt	NoCt	NoCt	NoCt	NoCt	NoCt	NoCt	NoCt	NoCt	25.13	NoCt	NoCt	NoCt	NoCt	NoCt	NoCt	NoCt
284	NoCt	NoCt	NoCt	NoCt	NoCt	NoCt	NoCt	NoCt	NoCt	NoCt	NoCt	NoCt	NoCt	NoCt	NoCt	NoCt	NoCt	NoCt	NoCt	26.78	NoCt	NoCt	NoCt	NoCt	NoCt	NoCt	NoCt
285	NoCt	NoCt	NoCt	NoCt	NoCt	NoCt	NoCt	NoCt	NoCt	NoCt	NoCt	NoCt	NoCt	39.18	NoCt	NoCt	NoCt	NoCt	NoCt	25.84	NoCt	NoCt	NoCt	NoCt	NoCt	NoCt	NoCt
286	NoCt	NoCt	NoCt	NoCt	NoCt	NoCt	NoCt	NoCt	NoCt	NoCt	NoCt	NoCt	NoCt	NoCt	NoCt	NoCt	NoCt	NoCt	NoCt	27.56	NoCt	NoCt	NoCt	NoCt	NoCt	NoCt	NoCt
287	NoCt	NoCt	NoCt	NoCt	NoCt	NoCt	NoCt	NoCt	NoCt	NoCt	NoCt	NoCt	NoCt	NoCt	NoCt	NoCt	NoCt	NoCt	NoCt	28.35	NoCt	NoCt	NoCt	NoCt	NoCt	NoCt	NoCt
288	NoCt	NoCt	NoCt	NoCt	NoCt	NoCt	31.82	NoCt	NoCt	NoCt	NoCt	NoCt	NoCt	NoCt	NoCt	NoCt	NoCt	NoCt	NoCt	26.14	NoCt	NoCt	NoCt	NoCt	NoCt	NoCt	32.3
289	NoCt	NoCt	NoCt	NoCt	NoCt	NoCt	NoCt	NoCt	NoCt	NoCt	NoCt	NoCt	NoCt	NoCt	NoCt	NoCt	NoCt	NoCt	NoCt	27.57	NoCt	NoCt	NoCt	NoCt	NoCt	NoCt	NoCt
290	NoCt	NoCt	NoCt	NoCt	NoCt	NoCt	NoCt	NoCt	NoCt	NoCt	NoCt	NoCt	NoCt	NoCt	NoCt	NoCt	NoCt	NoCt	NoCt	28.89	NoCt	NoCt	NoCt	NoCt	NoCt	NoCt	NoCt
291	NoCt	NoCt	NoCt	NoCt	NoCt	NoCt	NoCt	NoCt	NoCt	NoCt	NoCt	NoCt	NoCt	NoCt	NoCt	NoCt	NoCt	NoCt	NoCt	30.17	NoCt	NoCt	NoCt	NoCt	NoCt	NoCt	NoCt
292	NoCt	NoCt	NoCt	NoCt	NoCt	NoCt	NoCt	NoCt	37.47	NoCt	NoCt	NoCt	NoCt	NoCt	NoCt	NoCt	NoCt	NoCt	NoCt	28.11	NoCt	NoCt	NoCt	NoCt	NoCt	NoCt	34.31
293	NoCt	NoCt	NoCt	NoCt	NoCt	NoCt	NoCt	NoCt	NoCt	NoCt	NoCt	NoCt	NoCt	NoCt	NoCt	NoCt	NoCt	NoCt	NoCt	27.02	NoCt	NoCt	NoCt	NoCt	NoCt	38.9	NoCt
294	NoCt	NoCt	NoCt	NoCt	NoCt	NoCt	NoCt	NoCt	35.17	NoCt	NoCt	NoCt	NoCt	NoCt	NoCt	NoCt	NoCt	NoCt	NoCt	27.27	33.22	NoCt	NoCt	NoCt	NoCt	35.45	30.41
295	NoCt	NoCt	NoCt	NoCt	NoCt	NoCt	NoCt	NoCt	NoCt	NoCt	NoCt	NoCt	NoCt	NoCt	NoCt	NoCt	NoCt	NoCt	NoCt	26.39	NoCt	NoCt	NoCt	NoCt	NoCt	NoCt	NoCt
296	NoCt	NoCt	NoCt	NoCt	NoCt	NoCt	NoCt	NoCt	NoCt	NoCt	NoCt	NoCt	NoCt	NoCt	NoCt	NoCt	NoCt	NoCt	NoCt	26.06	NoCt	NoCt	NoCt	NoCt	NoCt	NoCt	NoCt
297	NoCt	NoCt	NoCt	NoCt	NoCt	NoCt	NoCt	NoCt	NoCt	NoCt	NoCt	NoCt	NoCt	NoCt	NoCt	NoCt	NoCt	NoCt	NoCt	27.51	NoCt	NoCt	NoCt	39.61	NoCt	32.33	NoCt
298	NoCt	NoCt	NoCt	NoCt	NoCt	NoCt	NoCt	NoCt	NoCt	NoCt	NoCt	NoCt	NoCt	NoCt	NoCt	NoCt	NoCt	NoCt	NoCt	26.23	NoCt	NoCt	NoCt	NoCt	NoCt	37.6	NoCt
299	NoCt	NoCt	NoCt	NoCt	NoCt	NoCt	NoCt	NoCt	NoCt	NoCt	NoCt	NoCt	NoCt	NoCt	NoCt	NoCt	NoCt	NoCt	NoCt	24.8	NoCt	NoCt	NoCt	NoCt	NoCt	NoCt	NoCt
300	NoCt	NoCt	NoCt	NoCt	NoCt	NoCt	NoCt	NoCt	NoCt	NoCt	NoCt	NoCt	NoCt	NoCt	NoCt	NoCt	NoCt	NoCt	NoCt	25.59	NoCt	NoCt	NoCt	NoCt	NoCt	NoCt	NoCt
301	NoCt	NoCt	NoCt	NoCt	NoCt	NoCt	NoCt	NoCt	NoCt	NoCt	NoCt	NoCt	NoCt	NoCt	NoCt	NoCt	NoCt	NoCt	NoCt	24.76	37.55	NoCt	NoCt	NoCt	NoCt	NoCt	NoCt
302	NoCt	NoCt	NoCt	NoCt	NoCt	NoCt	NoCt	NoCt	NoCt	NoCt	NoCt	NoCt	NoCt	NoCt	NoCt	NoCt	NoCt	NoCt	NoCt	24.68	NoCt	NoCt	NoCt	NoCt	NoCt	NoCt	NoCt
303	NoCt	NoCt	NoCt	NoCt	NoCt	NoCt	NoCt	NoCt	NoCt	NoCt	NoCt	NoCt	NoCt	NoCt	NoCt	NoCt	NoCt	NoCt	NoCt	23.6	NoCt	NoCt	NoCt	NoCt	NoCt	NoCt	NoCt
304	NoCt	NoCt	NoCt	NoCt	NoCt	NoCt	NoCt	NoCt	NoCt	NoCt	NoCt	NoCt	NoCt	NoCt	NoCt	NoCt	NoCt	NoCt	NoCt	25.62	NoCt	NoCt	NoCt	NoCt	NoCt	NoCt	NoCt
305	NoCt	NoCt	NoCt	NoCt	NoCt	NoCt	NoCt	NoCt	NoCt	NoCt	NoCt	NoCt	NoCt	NoCt	NoCt	NoCt	NoCt	NoCt	NoCt	26.1	32.02	NoCt	NoCt	NoCt	NoCt	NoCt	28.61
306	NoCt	NoCt	NoCt	NoCt	NoCt	NoCt	NoCt	NoCt	NoCt	NoCt	NoCt	NoCt	NoCt	NoCt	NoCt	NoCt	NoCt	NoCt	NoCt	26.84	32.07	NoCt	NoCt	NoCt	NoCt	37.25	31.82
307	NoCt	NoCt	NoCt	NoCt	NoCt	NoCt	NoCt	NoCt	40.56	NoCt	NoCt	NoCt	NoCt	NoCt	NoCt	NoCt	NoCt	NoCt	NoCt	24.54	24.42	NoCt	NoCt	NoCt	NoCt	37.75	28.76
308	NoCt	NoCt	NoCt	NoCt	NoCt	NoCt	NoCt	NoCt	NoCt	NoCt	NoCt	NoCt	NoCt	NoCt	NoCt	NoCt	NoCt	NoCt	NoCt	28.09	NoCt	NoCt	NoCt	NoCt	NoCt	NoCt	NoCt
